# Supplementary material for: Inflammatory factors and risk of lung adenocarcinoma: a Mendelian randomization study mediated by blood metabolites
Source: Front Endocrinol (Lausanne). 2024 Aug 27;15:1446863. doi: 10.3389/fendo.2024.1446863 (PMC11384989; doi:10.3389/fendo.2024.1446863)
Supplement: Supplementary file 1 [file DataSheet1.zip]

Archive with 955 entries (877 files):
- supplementary files/S1/
- supplementary files/S1/GCST90274801/
- supplementary files/S1/GCST90274801/forest.pdf
- supplementary files/S1/GCST90274801/funnelplot.pdf
- supplementary files/S1/GCST90274801/harmonise.csv
- supplementary files/S1/GCST90274801/heterogeneity.csv
- supplementary files/S1/GCST90274801/OR.csv
- supplementary files/S1/GCST90274801/pleiotropy.csv
- supplementary files/S1/GCST90274801/presso.csv
- supplementary files/S1/GCST90274801/scatter.pdf
- supplementary files/S1/GCST90274801/sensitivity-analysis.pdf
- supplementary files/S1/GCST90274801/singlesnpOR.csv
- supplementary files/S2/
- supplementary files/S2/GCST90199626/
- supplementary files/S2/GCST90199626/forest.pdf
- supplementary files/S2/GCST90199626/funnelplot.pdf
- supplementary files/S2/GCST90199626/harmonise.csv
- supplementary files/S2/GCST90199626/heterogeneity.csv
- supplementary files/S2/GCST90199626/OR.csv
- supplementary files/S2/GCST90199626/pleiotropy.csv
- supplementary files/S2/GCST90199626/presso.csv
- supplementary files/S2/GCST90199626/scatter.pdf
- supplementary files/S2/GCST90199626/sensitivity-analysis.pdf
- supplementary files/S2/GCST90199626/singlesnpOR.csv
- supplementary files/S2/GCST90199634/
- supplementary files/S2/GCST90199634/forest.pdf
- supplementary files/S2/GCST90199634/funnelplot.pdf
- supplementary files/S2/GCST90199634/harmonise.csv
- supplementary files/S2/GCST90199634/heterogeneity.csv
- supplementary files/S2/GCST90199634/OR.csv
- supplementary files/S2/GCST90199634/pleiotropy.csv
- supplementary files/S2/GCST90199634/presso.csv
- supplementary files/S2/GCST90199634/scatter.pdf
- supplementary files/S2/GCST90199634/sensitivity-analysis.pdf
- supplementary files/S2/GCST90199634/singlesnpOR.csv
- supplementary files/S2/GCST90199641/
- supplementary files/S2/GCST90199641/forest.pdf
- supplementary files/S2/GCST90199641/funnelplot.pdf
- supplementary files/S2/GCST90199641/harmonise.csv
- supplementary files/S2/GCST90199641/heterogeneity.csv
- supplementary files/S2/GCST90199641/OR.csv
- supplementary files/S2/GCST90199641/pleiotropy.csv
- supplementary files/S2/GCST90199641/presso.csv
- supplementary files/S2/GCST90199641/scatter.pdf
- supplementary files/S2/GCST90199641/sensitivity-analysis.pdf
- supplementary files/S2/GCST90199641/singlesnpOR.csv
- supplementary files/S2/GCST90199656/
- supplementary files/S2/GCST90199656/forest.pdf
- supplementary files/S2/GCST90199656/funnelplot.pdf
- supplementary files/S2/GCST90199656/harmonise.csv
- supplementary files/S2/GCST90199656/heterogeneity.csv
- supplementary files/S2/GCST90199656/OR.csv
- supplementary files/S2/GCST90199656/pleiotropy.csv
- supplementary files/S2/GCST90199656/presso.csv
- supplementary files/S2/GCST90199656/scatter.pdf
- supplementary files/S2/GCST90199656/sensitivity-analysis.pdf
- supplementary files/S2/GCST90199656/singlesnpOR.csv
- supplementary files/S2/GCST90199661/
- supplementary files/S2/GCST90199661/forest.pdf
- supplementary files/S2/GCST90199661/funnelplot.pdf
- supplementary files/S2/GCST90199661/harmonise.csv
- supplementary files/S2/GCST90199661/heterogeneity.csv
- supplementary files/S2/GCST90199661/OR.csv
- supplementary files/S2/GCST90199661/pleiotropy.csv
- supplementary files/S2/GCST90199661/presso.csv
- supplementary files/S2/GCST90199661/scatter.pdf
- supplementary files/S2/GCST90199661/sensitivity-analysis.pdf
- supplementary files/S2/GCST90199661/singlesnpOR.csv
- supplementary files/S2/GCST90199675/
- supplementary files/S2/GCST90199675/forest.pdf
- supplementary files/S2/GCST90199675/funnelplot.pdf
- supplementary files/S2/GCST90199675/harmonise.csv
- supplementary files/S2/GCST90199675/heterogeneity.csv
- supplementary files/S2/GCST90199675/OR.csv
- supplementary files/S2/GCST90199675/pleiotropy.csv
- supplementary files/S2/GCST90199675/presso.csv
- supplementary files/S2/GCST90199675/scatter.pdf
- supplementary files/S2/GCST90199675/sensitivity-analysis.pdf
- supplementary files/S2/GCST90199675/singlesnpOR.csv
- supplementary files/S2/GCST90199676/
- supplementary files/S2/GCST90199676/forest.pdf
- supplementary files/S2/GCST90199676/funnelplot.pdf
- supplementary files/S2/GCST90199676/harmonise.csv
- supplementary files/S2/GCST90199676/heterogeneity.csv
- supplementary files/S2/GCST90199676/OR.csv
- supplementary files/S2/GCST90199676/pleiotropy.csv
- supplementary files/S2/GCST90199676/presso.csv
- supplementary files/S2/GCST90199676/scatter.pdf
- supplementary files/S2/GCST90199676/sensitivity-analysis.pdf
- supplementary files/S2/GCST90199676/singlesnpOR.csv
- supplementary files/S2/GCST90199701/
- supplementary files/S2/GCST90199701/forest.pdf
- supplementary files/S2/GCST90199701/funnelplot.pdf
- supplementary files/S2/GCST90199701/harmonise.csv
- supplementary files/S2/GCST90199701/heterogeneity.csv
- supplementary files/S2/GCST90199701/OR.csv
- supplementary files/S2/GCST90199701/pleiotropy.csv
- supplementary files/S2/GCST90199701/presso.csv
- supplementary files/S2/GCST90199701/scatter.pdf
- supplementary files/S2/GCST90199701/sensitivity-analysis.pdf
- supplementary files/S2/GCST90199701/singlesnpOR.csv
- supplementary files/S2/GCST90199723/
- supplementary files/S2/GCST90199723/forest.pdf
- supplementary files/S2/GCST90199723/funnelplot.pdf
- supplementary files/S2/GCST90199723/harmonise.csv
- supplementary files/S2/GCST90199723/heterogeneity.csv
- supplementary files/S2/GCST90199723/OR.csv
- supplementary files/S2/GCST90199723/pleiotropy.csv
- supplementary files/S2/GCST90199723/presso.csv
- supplementary files/S2/GCST90199723/scatter.pdf
- supplementary files/S2/GCST90199723/sensitivity-analysis.pdf
- supplementary files/S2/GCST90199723/singlesnpOR.csv
- supplementary files/S2/GCST90199748/
- supplementary files/S2/GCST90199748/forest.pdf
- supplementary files/S2/GCST90199748/funnelplot.pdf
- supplementary files/S2/GCST90199748/harmonise.csv
- supplementary files/S2/GCST90199748/heterogeneity.csv
- supplementary files/S2/GCST90199748/OR.csv
- supplementary files/S2/GCST90199748/pleiotropy.csv
- supplementary files/S2/GCST90199748/presso.csv
- supplementary files/S2/GCST90199748/scatter.pdf
- supplementary files/S2/GCST90199748/sensitivity-analysis.pdf
- supplementary files/S2/GCST90199748/singlesnpOR.csv
- supplementary files/S2/GCST90199819/
- supplementary files/S2/GCST90199819/forest.pdf
- supplementary files/S2/GCST90199819/funnelplot.pdf
- supplementary files/S2/GCST90199819/harmonise.csv
- supplementary files/S2/GCST90199819/heterogeneity.csv
- supplementary files/S2/GCST90199819/OR.csv
- supplementary files/S2/GCST90199819/pleiotropy.csv
- supplementary files/S2/GCST90199819/presso.csv
- supplementary files/S2/GCST90199819/scatter.pdf
- supplementary files/S2/GCST90199819/sensitivity-analysis.pdf
- supplementary files/S2/GCST90199819/singlesnpOR.csv
- supplementary files/S2/GCST90199840/
- supplementary files/S2/GCST90199840/forest.pdf
- supplementary files/S2/GCST90199840/funnelplot.pdf
- supplementary files/S2/GCST90199840/harmonise.csv
- supplementary files/S2/GCST90199840/heterogeneity.csv
- supplementary files/S2/GCST90199840/OR.csv
- supplementary files/S2/GCST90199840/pleiotropy.csv
- supplementary files/S2/GCST90199840/presso.csv
- supplementary files/S2/GCST90199840/scatter.pdf
- supplementary files/S2/GCST90199840/sensitivity-analysis.pdf
- supplementary files/S2/GCST90199840/singlesnpOR.csv
- supplementary files/S2/GCST90199938/
- supplementary files/S2/GCST90199938/forest.pdf
- supplementary files/S2/GCST90199938/funnelplot.pdf
- supplementary files/S2/GCST90199938/harmonise.csv
- supplementary files/S2/GCST90199938/heterogeneity.csv
- supplementary files/S2/GCST90199938/OR.csv
- supplementary files/S2/GCST90199938/pleiotropy.csv
- supplementary files/S2/GCST90199938/presso.csv
- supplementary files/S2/GCST90199938/scatter.pdf
- supplementary files/S2/GCST90199938/sensitivity-analysis.pdf
- supplementary files/S2/GCST90199938/singlesnpOR.csv
- supplementary files/S2/GCST90199955/
- supplementary files/S2/GCST90199955/forest.pdf
- supplementary files/S2/GCST90199955/funnelplot.pdf
- supplementary files/S2/GCST90199955/harmonise.csv
- supplementary files/S2/GCST90199955/heterogeneity.csv
- supplementary files/S2/GCST90199955/OR.csv
- supplementary files/S2/GCST90199955/pleiotropy.csv
- supplementary files/S2/GCST90199955/presso.csv
- supplementary files/S2/GCST90199955/scatter.pdf
- supplementary files/S2/GCST90199955/sensitivity-analysis.pdf
- supplementary files/S2/GCST90199955/singlesnpOR.csv
- supplementary files/S2/GCST90199967/
- supplementary files/S2/GCST90199967/forest.pdf
- supplementary files/S2/GCST90199967/funnelplot.pdf
- supplementary files/S2/GCST90199967/harmonise.csv
- supplementary files/S2/GCST90199967/heterogeneity.csv
- supplementary files/S2/GCST90199967/OR.csv
- supplementary files/S2/GCST90199967/pleiotropy.csv
- supplementary files/S2/GCST90199967/presso.csv
- supplementary files/S2/GCST90199967/scatter.pdf
- supplementary files/S2/GCST90199967/sensitivity-analysis.pdf
- supplementary files/S2/GCST90199967/singlesnpOR.csv
- supplementary files/S2/GCST90200021/
- supplementary files/S2/GCST90200021/forest.pdf
- supplementary files/S2/GCST90200021/funnelplot.pdf
- supplementary files/S2/GCST90200021/harmonise.csv
- supplementary files/S2/GCST90200021/heterogeneity.csv
- supplementary files/S2/GCST90200021/OR.csv
- supplementary files/S2/GCST90200021/pleiotropy.csv
- supplementary files/S2/GCST90200021/presso.csv
- supplementary files/S2/GCST90200021/scatter.pdf
- supplementary files/S2/GCST90200021/sensitivity-analysis.pdf
- supplementary files/S2/GCST90200021/singlesnpOR.csv
- supplementary files/S2/GCST90200039/
- supplementary files/S2/GCST90200039/forest.pdf
- supplementary files/S2/GCST90200039/funnelplot.pdf
- supplementary files/S2/GCST90200039/harmonise.csv
- supplementary files/S2/GCST90200039/heterogeneity.csv
- supplementary files/S2/GCST90200039/OR.csv
- supplementary files/S2/GCST90200039/pleiotropy.csv
- supplementary files/S2/GCST90200039/presso.csv
- supplementary files/S2/GCST90200039/scatter.pdf
- supplementary files/S2/GCST90200039/sensitivity-analysis.pdf
- supplementary files/S2/GCST90200039/singlesnpOR.csv
- supplementary files/S2/GCST90200059/
- supplementary files/S2/GCST90200059/forest.pdf
- supplementary files/S2/GCST90200059/funnelplot.pdf
- supplementary files/S2/GCST90200059/harmonise.csv
- supplementary files/S2/GCST90200059/heterogeneity.csv
- supplementary files/S2/GCST90200059/OR.csv
- supplementary files/S2/GCST90200059/pleiotropy.csv
- supplementary files/S2/GCST90200059/presso.csv
- supplementary files/S2/GCST90200059/scatter.pdf
- supplementary files/S2/GCST90200059/sensitivity-analysis.pdf
- supplementary files/S2/GCST90200059/singlesnpOR.csv
- supplementary files/S2/GCST90200073/
- supplementary files/S2/GCST90200073/forest.pdf
- supplementary files/S2/GCST90200073/funnelplot.pdf
- supplementary files/S2/GCST90200073/harmonise.csv
- supplementary files/S2/GCST90200073/heterogeneity.csv
- supplementary files/S2/GCST90200073/OR.csv
- supplementary files/S2/GCST90200073/pleiotropy.csv
- supplementary files/S2/GCST90200073/presso.csv
- supplementary files/S2/GCST90200073/scatter.pdf
- supplementary files/S2/GCST90200073/sensitivity-analysis.pdf
- supplementary files/S2/GCST90200073/singlesnpOR.csv
- supplementary files/S2/GCST90200097/
- supplementary files/S2/GCST90200097/forest.pdf
- supplementary files/S2/GCST90200097/funnelplot.pdf
- supplementary files/S2/GCST90200097/harmonise.csv
- supplementary files/S2/GCST90200097/heterogeneity.csv
- supplementary files/S2/GCST90200097/OR.csv
- supplementary files/S2/GCST90200097/pleiotropy.csv
- supplementary files/S2/GCST90200097/presso.csv
- supplementary files/S2/GCST90200097/scatter.pdf
- supplementary files/S2/GCST90200097/sensitivity-analysis.pdf
- supplementary files/S2/GCST90200097/singlesnpOR.csv
- supplementary files/S2/GCST90200134/
- supplementary files/S2/GCST90200134/forest.pdf
- supplementary files/S2/GCST90200134/funnelplot.pdf
- supplementary files/S2/GCST90200134/harmonise.csv
- supplementary files/S2/GCST90200134/heterogeneity.csv
- supplementary files/S2/GCST90200134/OR.csv
- supplementary files/S2/GCST90200134/pleiotropy.csv
- supplementary files/S2/GCST90200134/presso.csv
- supplementary files/S2/GCST90200134/scatter.pdf
- supplementary files/S2/GCST90200134/sensitivity-analysis.pdf
- supplementary files/S2/GCST90200134/singlesnpOR.csv
- supplementary files/S2/GCST90200146/
- supplementary files/S2/GCST90200146/forest.pdf
- supplementary files/S2/GCST90200146/funnelplot.pdf
- supplementary files/S2/GCST90200146/harmonise.csv
- supplementary files/S2/GCST90200146/heterogeneity.csv
- supplementary files/S2/GCST90200146/OR.csv
- supplementary files/S2/GCST90200146/pleiotropy.csv
- supplementary files/S2/GCST90200146/presso.csv
- supplementary files/S2/GCST90200146/scatter.pdf
- supplementary files/S2/GCST90200146/sensitivity-analysis.pdf
- supplementary files/S2/GCST90200146/singlesnpOR.csv
- supplementary files/S2/GCST90200192/
- supplementary files/S2/GCST90200192/forest.pdf
- supplementary files/S2/GCST90200192/funnelplot.pdf
- supplementary files/S2/GCST90200192/harmonise.csv
- supplementary files/S2/GCST90200192/heterogeneity.csv
- supplementary files/S2/GCST90200192/OR.csv
- supplementary files/S2/GCST90200192/pleiotropy.csv
- supplementary files/S2/GCST90200192/presso.csv
- supplementary files/S2/GCST90200192/scatter.pdf
- supplementary files/S2/GCST90200192/sensitivity-analysis.pdf
- supplementary files/S2/GCST90200192/singlesnpOR.csv
- supplementary files/S2/GCST90200205/
- supplementary files/S2/GCST90200205/forest.pdf
- supplementary files/S2/GCST90200205/funnelplot.pdf
- supplementary files/S2/GCST90200205/harmonise.csv
- supplementary files/S2/GCST90200205/heterogeneity.csv
- supplementary files/S2/GCST90200205/OR.csv
- supplementary files/S2/GCST90200205/pleiotropy.csv
- supplementary files/S2/GCST90200205/presso.csv
- supplementary files/S2/GCST90200205/scatter.pdf
- supplementary files/S2/GCST90200205/sensitivity-analysis.pdf
- supplementary files/S2/GCST90200205/singlesnpOR.csv
- supplementary files/S2/GCST90200238/
- supplementary files/S2/GCST90200238/forest.pdf
- supplementary files/S2/GCST90200238/funnelplot.pdf
- supplementary files/S2/GCST90200238/harmonise.csv
- supplementary files/S2/GCST90200238/heterogeneity.csv
- supplementary files/S2/GCST90200238/OR.csv
- supplementary files/S2/GCST90200238/pleiotropy.csv
- supplementary files/S2/GCST90200238/presso.csv
- supplementary files/S2/GCST90200238/scatter.pdf
- supplementary files/S2/GCST90200238/sensitivity-analysis.pdf
- supplementary files/S2/GCST90200238/singlesnpOR.csv
- supplementary files/S2/GCST90200241/
- supplementary files/S2/GCST90200241/forest.pdf
- supplementary files/S2/GCST90200241/funnelplot.pdf
- supplementary files/S2/GCST90200241/harmonise.csv
- supplementary files/S2/GCST90200241/heterogeneity.csv
- supplementary files/S2/GCST90200241/OR.csv
- supplementary files/S2/GCST90200241/pleiotropy.csv
- supplementary files/S2/GCST90200241/presso.csv
- supplementary files/S2/GCST90200241/scatter.pdf
- supplementary files/S2/GCST90200241/sensitivity-analysis.pdf
- supplementary files/S2/GCST90200241/singlesnpOR.csv
- supplementary files/S2/GCST90200247/
[truncated: 655 more entries]
