# Supplementary material for: Inflammatory factors and risk of lung adenocarcinoma: a Mendelian randomization study mediated by blood metabolites
Source: Front Endocrinol (Lausanne). 2024 Aug 27;15:1446863. doi: 10.3389/fendo.2024.1446863 (PMC11384989; doi:10.3389/fendo.2024.1446863)
Supplement: Supplementary file 1 [file DataSheet1.zip › supplementary files/S1/GCST90274801/harmonise.csv]

SNP	effect_allele.exposure	other_allele.exposure	effect_allele.outcome	other_allele.outcome	beta.exposure	beta.outcome	eaf.exposure	eaf.outcome	remove	palindromic	ambiguous	id.outcome	chr.outcome	pos.outcome	pval.outcome	se.outcome	outcome	mr_keep.outcome	pval_origin.outcome	se.exposure	pval.exposure	samplesize.exposure	exposure	mr_keep.exposure	pval_origin.exposure	id.exposure	action	SNP_index	mr_keep	samplesize.outcome	R2	f	meanf
rs12599620	T	C	T	C	-0.0726	0.00201271	0.7391	0.690344	FALSE	FALSE	FALSE	HmCU2V	16	7961844	0.958562	0.0387376	LUAD	TRUE	reported	0.0153	2.08e-06	11336	GCST90274801.csv	TRUE	reported	oeLIVx	2	1	TRUE	NA	0.00198229729043614	22.5119829325728	21.7337482537022
rs145734140	A	G	A	G	-0.3662	-1.21975	0.985	0.999614708	FALSE	FALSE	FALSE	HmCU2V	8	82086576	0.160115	0.868343	LUAD	TRUE	reported	0.0815	7.01e-06	8187	GCST90274801.csv	TRUE	reported	oeLIVx	2	1	TRUE	NA	0.00245995414319106	20.184377304597	21.7337482537022
rs1462017	C	G	C	G	-0.0893	0.00580609	0.1776	0.13779	FALSE	TRUE	FALSE	HmCU2V	8	69194157	0.911249	0.0520901	LUAD	TRUE	reported	0.017	1.5e-07	11774	GCST90274801.csv	TRUE	reported	oeLIVx	2	1	TRUE	NA	0.00233810724444168	27.5887038298568	21.7337482537022
rs146575213	A	T	A	T	-0.4006	0.264765	0.0103	0.0209242	FALSE	TRUE	FALSE	HmCU2V	19	16786106	0.041378	0.129805	LUAD	TRUE	reported	0.0904	9.36e-06	8776	GCST90274801.csv	TRUE	reported	oeLIVx	2	1	TRUE	NA	0.00223263490061082	19.6329718761728	21.7337482537022
rs17448036	A	G	A	G	-0.0585	-0.0379967	0.5609	0.50729	FALSE	FALSE	FALSE	HmCU2V	3	189861722	0.290997	0.0359839	LUAD	TRUE	reported	0.0128	4.87e-06	11783	GCST90274801.csv	TRUE	reported	oeLIVx	2	1	TRUE	NA	0.00176956582261837	20.8842109421827	21.7337482537022
rs2429911	T	C	T	C	0.2309	-0.0630357	0.0251	0.010475	FALSE	FALSE	FALSE	HmCU2V	17	2368763	0.713168	0.171477	LUAD	TRUE	reported	0.0486	2.02e-06	11294	GCST90274801.csv	TRUE	reported	oeLIVx	2	1	TRUE	NA	0.00199462117795302	22.5682775057083	21.7337482537022
rs2731803	T	C	T	C	-0.0713	0.0824524	0.3974	0.301787	FALSE	FALSE	FALSE	HmCU2V	5	17221528	0.0370212	0.0395354	LUAD	TRUE	reported	0.0161	9.49e-06	11782	GCST90274801.csv	TRUE	reported	oeLIVx	2	1	TRUE	NA	0.00166182759533028	19.6089157102325	21.7337482537022
rs28852438	A	G	A	G	-0.068	0.0711554	0.2897	0.33787	FALSE	FALSE	FALSE	HmCU2V	7	6341367	0.0628073	0.0382443	LUAD	TRUE	reported	0.0148	4.34e-06	11336	GCST90274801.csv	TRUE	reported	oeLIVx	2	1	TRUE	NA	0.00185877383700573	21.1065750180553	21.7337482537022
rs33998516	A	C	A	C	-0.0802	-0.00102422	0.7781	0.706242	FALSE	FALSE	FALSE	HmCU2V	1	96156824	0.979414	0.0396922	LUAD	TRUE	reported	0.0164	1.01e-06	11336	GCST90274801.csv	TRUE	reported	oeLIVx	2	1	TRUE	NA	0.00210516421193347	23.9102662147871	21.7337482537022
rs34557923	T	G	T	G	0.2446	-0.021854	0.9819	0.9870618	FALSE	FALSE	FALSE	HmCU2V	10	66196007	0.889163	0.156813	LUAD	TRUE	reported	0.0517	2.23e-06	10913	GCST90274801.csv	TRUE	reported	oeLIVx	2	1	TRUE	NA	0.00204690550118155	22.3795948391824	21.7337482537022
rs3895928	T	C	T	C	-0.1893	0.0719214	0.9682	0.950846	FALSE	FALSE	FALSE	HmCU2V	12	89292790	0.401712	0.0857669	LUAD	TRUE	reported	0.0418	5.93e-06	11783	GCST90274801.csv	TRUE	reported	oeLIVx	2	1	TRUE	NA	0.00173755084354746	20.5057162123349	21.7337482537022
rs4877075	A	G	A	G	0.0908	-0.0689521	0.1411	0.166955	FALSE	FALSE	FALSE	HmCU2V	9	89361471	0.148906	0.0477704	LUAD	TRUE	reported	0.0192	2.25e-06	11336	GCST90274801.csv	TRUE	reported	oeLIVx	2	1	TRUE	NA	0.00196903492068854	22.3610715217743	21.7337482537022
rs4985487	T	G	T	G	-0.0615	-0.0273022	0.6045	0.531251	FALSE	FALSE	FALSE	HmCU2V	16	70075947	0.449369	0.0360916	LUAD	TRUE	reported	0.0138	8.33e-06	11336	GCST90274801.csv	TRUE	reported	oeLIVx	2	1	TRUE	NA	0.0017489283054256	19.8570820265131	21.7337482537022
rs56702825	A	G	A	G	0.1383	0.0200634	0.9451	0.9300044	FALSE	FALSE	FALSE	HmCU2V	8	554034	0.778311	0.0712676	LUAD	TRUE	reported	0.0303	5.01e-06	11766	GCST90274801.csv	TRUE	reported	oeLIVx	2	1	TRUE	NA	0.00176751032729086	20.8298083916974	21.7337482537022
rs57876893	T	G	T	G	0.1915	-0.114199	0.0279	0.0362951	FALSE	FALSE	FALSE	HmCU2V	14	23111652	0.242548	0.0977198	LUAD	TRUE	reported	0.043	8.45e-06	11776	GCST90274801.csv	TRUE	reported	oeLIVx	2	1	TRUE	NA	0.00168140374155861	19.8301902091245	21.7337482537022
rs75788494	T	C	T	C	-0.2432	0.0441834	0.021	0.0135308	FALSE	FALSE	FALSE	HmCU2V	2	13328501	0.772197	0.152618	LUAD	TRUE	reported	0.0525	3.61e-06	10574	GCST90274801.csv	TRUE	reported	oeLIVx	2	1	TRUE	NA	0.00202529719407036	21.4548944732877	21.7337482537022
rs77529534	T	C	T	C	-0.1279	-0.0364715	0.9323	0.879933	FALSE	FALSE	FALSE	HmCU2V	9	27215499	0.523412	0.057157	LUAD	TRUE	reported	0.0272	2.57e-06	11775	GCST90274801.csv	TRUE	reported	oeLIVx	2	1	TRUE	NA	0.00187425045394926	22.1069846203047	21.7337482537022
rs77595989	T	G	T	G	0.1696	-0.0465092	0.9648	0.9458564	FALSE	FALSE	FALSE	HmCU2V	12	117692888	0.556993	0.0791897	LUAD	TRUE	reported	0.0371	4.84e-06	11767	GCST90274801.csv	TRUE	reported	oeLIVx	2	1	TRUE	NA	0.00177283170044684	20.8944072232445	21.7337482537022
rs79982350	C	G	C	G	-0.1467	-0.0284163	0.0555	0.0538594	FALSE	TRUE	FALSE	HmCU2V	9	31560032	0.722485	0.0800146	LUAD	TRUE	reported	0.0295	6.6e-07	11336	GCST90274801.csv	TRUE	reported	oeLIVx	2	1	TRUE	NA	0.00217675712405266	24.7251859687137	21.7337482537022
