# Supplementary material for: Inflammatory factors and risk of lung adenocarcinoma: a Mendelian randomization study mediated by blood metabolites
Source: Front Endocrinol (Lausanne). 2024 Aug 27;15:1446863. doi: 10.3389/fendo.2024.1446863 (PMC11384989; doi:10.3389/fendo.2024.1446863)
Supplement: Supplementary file 1 [file DataSheet1.zip › supplementary files/S1/GCST90274801/OR.csv]

method	nsnp	b	se	pval	lo_ci	up_ci	or	or_lci95	or_uci95
MR Egger	19	-0.407891735409716	0.254035581663554	0.126765634070271	-0.905801475470283	0.0900180046508505	0.665050876385588	0.404217784602057	1.09419398410851
Weighted median	19	-0.196244513556182	0.173567873567794	0.258202440377574	-0.536437545749059	0.143948518636694	0.82181126611423	0.584827968610375	1.15482465504693
Inverse variance weighted	19	-0.245386811377567	0.121242545537783	0.0429770268881128	-0.483022200631621	-0.00775142212351293	0.782401837768971	0.616916127293834	0.9922785426757
Simple mode	19	-0.0831523274702857	0.312240315422815	0.793028082179945	-0.695143345699003	0.528838690758432	0.920210963135309	0.499002912936778	1.69696046800772
Weighted mode	19	-0.060536678628393	0.287312678158565	0.835488501100621	-0.623669527819181	0.502596170562395	0.941259244287207	0.535974052917448	1.65300719341461
