# Supplementary material for: Inflammatory factors and risk of lung adenocarcinoma: a Mendelian randomization study mediated by blood metabolites
Source: Front Endocrinol (Lausanne). 2024 Aug 27;15:1446863. doi: 10.3389/fendo.2024.1446863 (PMC11384989; doi:10.3389/fendo.2024.1446863)
Supplement: Supplementary file 1 [file DataSheet1.zip › supplementary files/S1/GCST90274801/pleiotropy.csv]

id.exposure	id.outcome	outcome	exposure	egger_intercept	se	pval
oeLIVx	HmCU2V	LUAD	GCST90274801.csv	0.0193567739343201	0.0265907587369859	0.476551267439546
