# Supplementary material for: Inflammatory factors and risk of lung adenocarcinoma: a Mendelian randomization study mediated by blood metabolites
Source: Front Endocrinol (Lausanne). 2024 Aug 27;15:1446863. doi: 10.3389/fendo.2024.1446863 (PMC11384989; doi:10.3389/fendo.2024.1446863)
Supplement: Supplementary file 1 [file DataSheet1.zip › supplementary files/S1/GCST90274801/presso.csv]

[[1]]
[[1]]$`Main MR results`
Exposure MR Analysis Causal Estimate
1 beta.exposure Raw -0.2453868
2 beta.exposure Outlier-corrected NA
Sd T-stat P-value
1 0.117478 -2.088789 0.05120162
2 NA NA NA
[[1]]$`MR-PRESSO results`
[[1]]$`MR-PRESSO results`$`Global Test`
[[1]]$`MR-PRESSO results`$`Global Test`$RSSobs
[1] 18.89433
[[1]]$`MR-PRESSO results`$`Global Test`$Pvalue
[1] 0.56
attr(	id.exposure)
[1] "oeLIVx"
attr(	id.outcome)
[1] "HmCU2V"
attr(	exposure)
[1] "GCST90274801.csv"
attr(	outcome)
[1] "LUAD"
