# Supplementary material for: Inflammatory factors and risk of lung adenocarcinoma: a Mendelian randomization study mediated by blood metabolites
Source: Front Endocrinol (Lausanne). 2024 Aug 27;15:1446863. doi: 10.3389/fendo.2024.1446863 (PMC11384989; doi:10.3389/fendo.2024.1446863)
Supplement: Supplementary file 1 [file DataSheet1.zip › supplementary files/S1/GCST90274801/singlesnpOR.csv]

exposure	outcome	id.exposure	id.outcome	samplesize	SNP	b	se	p	lo_ci	up_ci	or	or_lci95	or_uci95
GCST90274801.csv	LUAD	oeLIVx	HmCU2V	NA	rs12599620	-0.0277232782369146	0.533575757575758	0.95856253411757	-1.0735317630854	1.01808520661157	0.972657485058234	0.34179922931544	2.76788974958953
GCST90274801.csv	LUAD	oeLIVx	HmCU2V	NA	rs145734140	3.3308301474604	2.37122610595303	0.160114415513543	-1.31677302020754	7.97843331512834	27.9615442760953	0.267998734577671	2917.35690295748
GCST90274801.csv	LUAD	oeLIVx	HmCU2V	NA	rs1462017	-0.0650178051511758	0.583315789473684	0.91124964310542	-1.2083167525196	1.07828114221725	0.937050778898091	0.298699641930745	2.93962241319695
GCST90274801.csv	LUAD	oeLIVx	HmCU2V	NA	rs146575213	-0.660921118322516	0.324026460309536	0.0413788778661363	-1.29601298052921	-0.0258292561158262	0.516375472453749	0.273620551607795	0.974501465569871
GCST90274801.csv	LUAD	oeLIVx	HmCU2V	NA	rs17448036	0.649516239316239	0.615109401709402	0.290997397422362	-0.556098188034188	1.85513066666667	1.91461438977819	0.573442167952187	6.39253348709324
GCST90274801.csv	LUAD	oeLIVx	HmCU2V	NA	rs2429911	-0.273	0.742646167171936	0.713168232188416	-1.72858648765699	1.18258648765699	0.761092787628934	0.177535180863716	3.26280249673697
GCST90274801.csv	LUAD	oeLIVx	HmCU2V	NA	rs2731803	-1.15641514726508	0.554493688639551	0.0370209031755152	-2.2432227769986	-0.0696075175315567	0.314611999416655	0.106115964621138	0.932759839957474
GCST90274801.csv	LUAD	oeLIVx	HmCU2V	NA	rs28852438	-1.04640294117647	0.562416176470588	0.0628078709297218	-2.14873864705882	0.0559327647058825	0.351198762389081	0.11663117811128	1.05752657823571
GCST90274801.csv	LUAD	oeLIVx	HmCU2V	NA	rs33998516	0.0127708229426434	0.494915211970075	0.979413621714887	-0.957262992518703	0.98280463840399	1.01285271815371	0.383942302143397	2.67193956733688
GCST90274801.csv	LUAD	oeLIVx	HmCU2V	NA	rs34557923	-0.0893458708094849	0.641099754701554	0.88916295658734	-1.34590139002453	1.16720964840556	0.914529209908998	0.260304965779296	3.21301467789094
GCST90274801.csv	LUAD	oeLIVx	HmCU2V	NA	rs3895928	-0.379933438985737	0.453073956682514	0.401711628704398	-1.26795839408347	0.508091516111991	0.683906929236281	0.281405554952281	1.6621160443571
GCST90274801.csv	LUAD	oeLIVx	HmCU2V	NA	rs4877075	-0.75938436123348	0.526105726872247	0.148906028714312	-1.79055158590308	0.271782863436123	0.467954429235748	0.166868102184973	1.31230202162073
GCST90274801.csv	LUAD	oeLIVx	HmCU2V	NA	rs4985487	0.443938211382114	0.586855284552846	0.449367662710951	-0.706298146341463	1.59417456910569	1.55883416443764	0.493467565170004	4.92426275550823
GCST90274801.csv	LUAD	oeLIVx	HmCU2V	NA	rs56702825	0.1450715835141	0.515311641359364	0.778310027371968	-0.864939233550253	1.15508240057845	1.15612232660486	0.42107713921273	3.1742849696691
GCST90274801.csv	LUAD	oeLIVx	HmCU2V	NA	rs57876893	-0.596339425587467	0.510286161879896	0.242549806773982	-1.59650030287206	0.403821451697128	0.550824283401607	0.20260433250459	1.49753654047857
GCST90274801.csv	LUAD	oeLIVx	HmCU2V	NA	rs75788494	-0.181675164473684	0.627541118421053	0.772196328323447	-1.41165575657895	1.04830542763158	0.833872167730672	0.243739375784569	2.85281272210377
GCST90274801.csv	LUAD	oeLIVx	HmCU2V	NA	rs77529534	0.285156372165754	0.446888193901485	0.523412933452505	-0.590744487881157	1.16105723221267	1.32996998214844	0.553914748372043	3.19330755971831
GCST90274801.csv	LUAD	oeLIVx	HmCU2V	NA	rs77595989	-0.274228773584906	0.466920400943396	0.556993005332972	-1.18939275943396	0.640935212264151	0.760158151261673	0.304406055660094	1.89825532109254
GCST90274801.csv	LUAD	oeLIVx	HmCU2V	NA	rs79982350	0.193703476482618	0.545430129516019	0.722485507769004	-0.87533957736878	1.26274653033402	1.21373632822613	0.416720486802762	3.53511747348554
GCST90274801.csv	LUAD	oeLIVx	HmCU2V	NA	All - Inverse variance weighted	-0.245386811377567	0.121242545537783	0.0429770268881128	-0.483022200631621	-0.00775142212351293	0.782401837768971	0.616916127293834	0.9922785426757
GCST90274801.csv	LUAD	oeLIVx	HmCU2V	NA	All - MR Egger	-0.407891735409716	0.254035581663554	0.126765634070271	-0.905801475470283	0.0900180046508505	0.665050876385588	0.404217784602057	1.09419398410851
