# Supplementary material for: Inflammatory factors and risk of lung adenocarcinoma: a Mendelian randomization study mediated by blood metabolites
Source: Front Endocrinol (Lausanne). 2024 Aug 27;15:1446863. doi: 10.3389/fendo.2024.1446863 (PMC11384989; doi:10.3389/fendo.2024.1446863)
Supplement: Supplementary file 1 [file DataSheet1.zip › supplementary files/S2/GCST90199626/harmonise.csv]

SNP	effect_allele.exposure	other_allele.exposure	effect_allele.outcome	other_allele.outcome	beta.exposure	beta.outcome	eaf.exposure	eaf.outcome	remove	palindromic	ambiguous	id.outcome	chr.outcome	pos.outcome	pval.outcome	se.outcome	outcome	mr_keep.outcome	pval_origin.outcome	exposure	se.exposure	pval.exposure	samplesize.exposure	mr_keep.exposure	pval_origin.exposure	id.exposure	action	SNP_index	mr_keep	samplesize.outcome	R2	f	meanf
rs10518870	G	A	G	A	0.0728152	-0.0381483	0.559125	0.614115	FALSE	FALSE	FALSE	7NrGVC	15	56725690	0.30291	0.0370295	LUAD	TRUE	reported	Xanthurenate levels	0.0159215	4.8e-06	7965	TRUE	reported	EvY0YB	2	1	TRUE	NA	0.00261909589501045	20.9106275507484	26.6984019502586
rs10901595	T	C	T	C	-0.0850013	-0.0259518	0.205555	0.151429	FALSE	FALSE	FALSE	7NrGVC	10	126332367	0.601991	0.0497599	LUAD	TRUE	reported	Xanthurenate levels	0.0190317	7.96e-06	7965	TRUE	reported	EvY0YB	2	1	TRUE	NA	0.00249818091032174	19.942835399585	26.6984019502586
rs115107012	A	G	A	G	0.355674	-0.127384	0.00953162	0.0146571	FALSE	FALSE	FALSE	7NrGVC	5	108435076	0.383597	0.146202	LUAD	TRUE	reported	Xanthurenate levels	0.0792725	7.23e-06	7965	TRUE	reported	EvY0YB	2	1	TRUE	NA	0.00252102469153731	20.1256568966815	26.6984019502586
rs117446717	G	A	G	A	0.337234	0.110534	0.0107723	0.00845408	FALSE	FALSE	FALSE	7NrGVC	6	86716358	0.568344	0.193752	LUAD	TRUE	reported	Xanthurenate levels	0.0755884	8.14e-06	7965	TRUE	reported	EvY0YB	2	1	TRUE	NA	0.00249277266275121	19.8995537771445	26.6984019502586
rs117776343	C	A	C	A	-0.254301	0.209523	0.0229805	0.0098902	FALSE	FALSE	FALSE	7NrGVC	14	91044447	0.236575	0.177023	LUAD	TRUE	reported	Xanthurenate levels	0.0519299	9.73e-07	7965	TRUE	reported	EvY0YB	2	1	TRUE	NA	0.003001717336277	23.9746402420192	26.6984019502586
rs13038820	A	G	A	G	-0.108314	0.0222479	0.152841	0.174588	FALSE	FALSE	FALSE	7NrGVC	20	38613187	0.637413	0.0472036	LUAD	TRUE	reported	Xanthurenate levels	0.0216513	5.66e-07	7965	TRUE	reported	EvY0YB	2	1	TRUE	NA	0.00313222542480089	25.0202802155162	26.6984019502586
rs1339135	G	A	G	A	-0.102275	0.00650951	0.142632	0.133349	FALSE	FALSE	FALSE	7NrGVC	1	164891445	0.902437	0.0531028	LUAD	TRUE	reported	Xanthurenate levels	0.0221736	3.98e-06	7965	TRUE	reported	EvY0YB	2	1	TRUE	NA	0.00266392691688355	21.2695104605685	26.6984019502586
rs142739097	G	A	G	A	-0.281069	0.0414912	0.0170605	0.0365396	FALSE	FALSE	FALSE	7NrGVC	3	82428809	0.667904	0.0967099	LUAD	TRUE	reported	Xanthurenate levels	0.0600788	2.89e-06	7965	TRUE	reported	EvY0YB	2	1	TRUE	NA	0.00274034893240558	21.8813611133121	26.6984019502586
rs148768795	A	G	A	G	-0.343757	-0.0790543	0.0102144	0.00452889	FALSE	FALSE	FALSE	7NrGVC	6	150393911	0.771841	0.272631	LUAD	TRUE	reported	Xanthurenate levels	0.0773679	8.87e-06	7965	TRUE	reported	EvY0YB	2	1	TRUE	NA	0.00247241072700904	19.7366036096522	26.6984019502586
rs150456440	A	G	A	G	-0.207866	0.190368	0.0283656	0.0282597	FALSE	FALSE	FALSE	7NrGVC	16	1787443	0.0709823	0.105432	LUAD	TRUE	reported	Xanthurenate levels	0.0469472	9.53e-06	7965	TRUE	reported	EvY0YB	2	1	TRUE	NA	0.00245524105849402	19.5992053224093	26.6984019502586
rs189750460	C	T	C	T	0.201137	-0.10009	0.0313286	0.0281634	FALSE	FALSE	FALSE	7NrGVC	5	45640754	0.344195	0.105814	LUAD	TRUE	reported	Xanthurenate levels	0.044222	5.41e-06	7965	TRUE	reported	EvY0YB	2	1	TRUE	NA	0.00259056722702502	20.6822656283176	26.6984019502586
rs2762353	G	A	G	A	0.108263	0.0119963	0.556451	0.627759	FALSE	FALSE	FALSE	7NrGVC	6	25794203	0.746781	0.0371533	LUAD	TRUE	reported	Xanthurenate levels	0.0156013	3.94e-12	7965	TRUE	reported	EvY0YB	2	1	TRUE	NA	0.00600945395958702	48.1425925737586	26.6984019502586
rs354710	T	C	T	C	0.0973775	-0.0443545	0.587063	0.619656	FALSE	FALSE	FALSE	7NrGVC	2	143129515	0.229358	0.0369002	LUAD	TRUE	reported	Xanthurenate levels	0.0160404	1.27e-09	7965	TRUE	reported	EvY0YB	2	1	TRUE	NA	0.00460570608324949	36.8449344797862	26.6984019502586
rs41294573	T	C	T	C	0.148756	-0.216455	0.0615182	0.0251688	FALSE	FALSE	FALSE	7NrGVC	10	5983272	0.0571268	0.113784	LUAD	TRUE	reported	Xanthurenate levels	0.0320487	3.46e-06	7965	TRUE	reported	EvY0YB	2	1	TRUE	NA	0.00269754845493428	21.5386799795418	26.6984019502586
rs4148325	T	C	T	C	0.160369	0.00736705	0.326316	0.393525	FALSE	FALSE	FALSE	7NrGVC	2	233764663	0.841911	0.0369368	LUAD	TRUE	reported	Xanthurenate levels	0.0164451	1.81e-22	7965	TRUE	reported	EvY0YB	2	1	TRUE	NA	0.0117985197750694	95.0733376229034	26.6984019502586
rs4654393	A	G	A	G	-0.0716015	0.00707288	0.43716	0.48051	FALSE	FALSE	FALSE	7NrGVC	1	29207925	0.843859	0.0359102	LUAD	TRUE	reported	Xanthurenate levels	0.0157954	5.81e-06	7965	TRUE	reported	EvY0YB	2	1	TRUE	NA	0.00257322774446175	20.5434755704545	26.6984019502586
rs4952404	T	C	T	C	0.0900816	0.0251403	0.209216	0.274088	FALSE	FALSE	FALSE	7NrGVC	2	40333490	0.538804	0.0409035	LUAD	TRUE	reported	Xanthurenate levels	0.0193387	3.19e-06	7965	TRUE	reported	EvY0YB	2	1	TRUE	NA	0.00271675436189772	21.6924480366152	26.6984019502586
rs55953511	A	G	A	G	0.260906	-0.0456305	0.0251338	0.0135993	FALSE	FALSE	FALSE	7NrGVC	2	88277900	0.771722	0.15728	LUAD	TRUE	reported	Xanthurenate levels	0.0506967	2.66e-07	7965	TRUE	reported	EvY0YB	2	1	TRUE	NA	0.00331421923880123	26.4788846274284	26.6984019502586
rs610480	G	A	G	A	0.0847289	0.0138987	0.764105	0.777863	FALSE	FALSE	FALSE	7NrGVC	6	139895926	0.751054	0.0438102	LUAD	TRUE	reported	Xanthurenate levels	0.0185433	4.89e-06	7965	TRUE	reported	EvY0YB	2	1	TRUE	NA	0.00261436617283342	20.8727668899631	26.6984019502586
rs62344716	A	G	A	G	-0.150456	0.0264592	0.065916	0.0529306	FALSE	FALSE	FALSE	7NrGVC	4	170071702	0.745961	0.0816717	LUAD	TRUE	reported	Xanthurenate levels	0.0311209	1.33e-06	7965	TRUE	reported	EvY0YB	2	1	TRUE	NA	0.00292587919664353	23.36714548774	26.6984019502586
rs74323113	T	G	T	G	0.240073	-0.169521	0.0231871	0.0274278	FALSE	FALSE	FALSE	7NrGVC	4	110473158	0.127599	0.111261	LUAD	TRUE	reported	Xanthurenate levels	0.0515337	3.18e-06	7965	TRUE	reported	EvY0YB	2	1	TRUE	NA	0.00271729317144034	21.6967619873701	26.6984019502586
rs75152214	A	G	A	G	-0.1598	0.099822	0.0494948	0.0464446	FALSE	FALSE	FALSE	7NrGVC	11	64543641	0.252951	0.0873172	LUAD	TRUE	reported	Xanthurenate levels	0.0360557	9.33e-06	7965	TRUE	reported	EvY0YB	2	1	TRUE	NA	0.0024600854299513	19.6379713659334	26.6984019502586
rs76961499	T	C	T	C	-0.174429	0.0786456	0.0443616	0.0617929	FALSE	FALSE	FALSE	7NrGVC	10	123940473	0.292378	0.0746928	LUAD	TRUE	reported	Xanthurenate levels	0.0379757	4.37e-06	7965	TRUE	reported	EvY0YB	2	1	TRUE	NA	0.0026417469327227	21.0919504205996	26.6984019502586
rs80253618	A	G	A	G	0.145764	-0.069413	0.114498	0.0790494	FALSE	FALSE	FALSE	7NrGVC	4	169940405	0.289643	0.0655516	LUAD	TRUE	reported	Xanthurenate levels	0.0245961	3.1e-09	7965	TRUE	reported	EvY0YB	2	1	TRUE	NA	0.00439007049450008	35.1122767177173	26.6984019502586
rs8058114	A	G	A	G	0.0980895	0.0172941	0.167555	0.135798	FALSE	FALSE	FALSE	7NrGVC	16	12603772	0.742875	0.0527184	LUAD	TRUE	reported	Xanthurenate levels	0.0207577	2.3e-06	7965	TRUE	reported	EvY0YB	2	1	TRUE	NA	0.00279566389418133	22.3242827806994	26.6984019502586
