# Supplementary material for: Inflammatory factors and risk of lung adenocarcinoma: a Mendelian randomization study mediated by blood metabolites
Source: Front Endocrinol (Lausanne). 2024 Aug 27;15:1446863. doi: 10.3389/fendo.2024.1446863 (PMC11384989; doi:10.3389/fendo.2024.1446863)
Supplement: Supplementary file 1 [file DataSheet1.zip › supplementary files/S2/GCST90199626/heterogeneity.csv]

id.exposure	id.outcome	outcome	exposure	method	Q	Q_df	Q_pval
EvY0YB	7NrGVC	LUAD	Xanthurenate levels	MR Egger	14.4069908010284	23	0.914621430757814
EvY0YB	7NrGVC	LUAD	Xanthurenate levels	Inverse variance weighted	15.4114405489385	24	0.908140550451656
