# Supplementary material for: Inflammatory factors and risk of lung adenocarcinoma: a Mendelian randomization study mediated by blood metabolites
Source: Front Endocrinol (Lausanne). 2024 Aug 27;15:1446863. doi: 10.3389/fendo.2024.1446863 (PMC11384989; doi:10.3389/fendo.2024.1446863)
Supplement: Supplementary file 1 [file DataSheet1.zip › supplementary files/S2/GCST90199626/OR.csv]

method	nsnp	b	se	pval	lo_ci	up_ci	or	or_lci95	or_uci95
MR Egger	25	-0.412245499455225	0.228374602932384	0.0841636810508365	-0.859859721202697	0.0353687222922484	0.662161695760673	0.423221447149437	1.03600163528063
Weighted median	25	-0.149056507853311	0.127038312794705	0.240667774109014	-0.398051600930934	0.099938585224311	0.861520430853324	0.671627370170297	1.1051030463358
Inverse variance weighted	25	-0.202295752872436	0.0909468759390705	0.0261263322650252	-0.380551629713014	-0.0240398760318573	0.816853305502272	0.683484274968242	0.97624678013403
Simple mode	25	-0.10376101296917	0.238843348573982	0.667856246377771	-0.571893976174175	0.364371950235836	0.901440704317847	0.56445536066378	1.43960957770951
Weighted mode	25	-0.0266154511294441	0.176767546862956	0.881575213419656	-0.373079842980839	0.31984894072195	0.97373561846891	0.688610249953994	1.37691975212158
