# Supplementary material for: Inflammatory factors and risk of lung adenocarcinoma: a Mendelian randomization study mediated by blood metabolites
Source: Front Endocrinol (Lausanne). 2024 Aug 27;15:1446863. doi: 10.3389/fendo.2024.1446863 (PMC11384989; doi:10.3389/fendo.2024.1446863)
Supplement: Supplementary file 1 [file DataSheet1.zip › supplementary files/S2/GCST90199626/singlesnpOR.csv]

exposure	outcome	id.exposure	id.outcome	samplesize	SNP	b	se	p	lo_ci	up_ci	or	or_lci95	or_uci95
Xanthurenate levels	LUAD	EvY0YB	7NrGVC	NA	rs10518870	-0.523905722980916	0.508540799173799	0.302909677193152	-1.52064568936156	0.47283424339973	0.592203044113459	0.218570712595857	1.60453539859985
Xanthurenate levels	LUAD	EvY0YB	7NrGVC	NA	rs10901595	0.305310624661035	0.585401635033817	0.601990343772921	-0.842076580005247	1.45269782932732	1.35704646964351	0.430814972151825	4.27463119857153
Xanthurenate levels	LUAD	EvY0YB	7NrGVC	NA	rs115107012	-0.358148191883579	0.411056191906071	0.383597100844633	-1.16381832801948	0.447521944252321	0.698969485726516	0.312291470164663	1.56443063180428
Xanthurenate levels	LUAD	EvY0YB	7NrGVC	NA	rs117446717	0.327766476689776	0.57453281697575	0.568343927525655	-0.798317844582694	1.45385079796225	1.38786483565359	0.450085441346118	4.27956255657364
Xanthurenate levels	LUAD	EvY0YB	7NrGVC	NA	rs117776343	-0.823917326318025	0.696116019992057	0.236574623524113	-2.18830472550246	0.540470072866407	0.438709714896181	0.11210663913991	1.71681370007078
Xanthurenate levels	LUAD	EvY0YB	7NrGVC	NA	rs13038820	-0.205401887106007	0.43580331259117	0.63741375944835	-1.0595763797847	0.648772605572687	0.81431998593836	0.346602607105867	1.91319114716326
Xanthurenate levels	LUAD	EvY0YB	7NrGVC	NA	rs1339135	-0.0636471278416035	0.519215839648008	0.902437175750505	-1.0813101735517	0.954015917868492	0.93833605378598	0.339150887908869	2.59611453551976
Xanthurenate levels	LUAD	EvY0YB	7NrGVC	NA	rs142739097	-0.147619267866609	0.344078856081603	0.667903261797702	-0.822013825786551	0.526775290053332	0.862759532695969	0.43954559436777	1.69346256860662
Xanthurenate levels	LUAD	EvY0YB	7NrGVC	NA	rs148768795	0.229971462399311	0.793092213394927	0.771840622701384	-1.32448927585475	1.78443220065337	1.25856409301746	0.265938745749825	5.95619706247302
Xanthurenate levels	LUAD	EvY0YB	7NrGVC	NA	rs150456440	-0.915820769149356	0.507211376559899	0.0709808711478484	-1.90995506720676	0.0783135289080463	0.400188029269833	0.148087040410343	1.08146167501966
Xanthurenate levels	LUAD	EvY0YB	7NrGVC	NA	rs189750460	-0.497621024475855	0.52607923952331	0.344197002860935	-1.52873633394154	0.533494284989833	0.607975299006163	0.216809469049784	1.70487924637995
Xanthurenate levels	LUAD	EvY0YB	7NrGVC	NA	rs2762353	0.110807016247471	0.343176339100154	0.746781180247819	-0.561818608388831	0.783432640883774	1.11717928859836	0.570171202271455	2.18897334327124
Xanthurenate levels	LUAD	EvY0YB	7NrGVC	NA	rs354710	-0.455490231316269	0.378939693461015	0.22935870247057	-1.19821203049986	0.287231567867321	0.634137017910747	0.301733219697868	1.33273279583666
Xanthurenate levels	LUAD	EvY0YB	7NrGVC	NA	rs41294573	-1.45510097071715	0.764903600527038	0.0571277007611725	-2.95431202775014	0.0441100863158459	0.233376798488754	0.0521145015766451	1.04509739947832
Xanthurenate levels	LUAD	EvY0YB	7NrGVC	NA	rs4148325	0.0459381177160174	0.230323815700042	0.841910640760527	-0.405496561056064	0.497372796488099	1.04700961760569	0.666645698364493	1.6443954293086
Xanthurenate levels	LUAD	EvY0YB	7NrGVC	NA	rs4654393	-0.0987811707855282	0.501528599261189	0.8438586872372	-1.08177722533746	0.884214883766402	0.90594093267674	0.338992523866012	2.42108281368352
Xanthurenate levels	LUAD	EvY0YB	7NrGVC	NA	rs4952404	0.279083630841371	0.454071641711515	0.538802621435827	-0.610896786913199	1.16906404859594	1.3219178923524	0.542863817549197	3.2189784207953
Xanthurenate levels	LUAD	EvY0YB	7NrGVC	NA	rs55953511	-0.174892490015561	0.602822472461346	0.771722361714165	-1.3564245360398	1.00663955600868	0.83954727563201	0.257580100836875	2.73639006169776
Xanthurenate levels	LUAD	EvY0YB	7NrGVC	NA	rs610480	0.164037300141982	0.517063245244539	0.751055401863746	-0.849406660537314	1.17748126082128	1.1782582634736	0.427668609345756	3.24618759737268
Xanthurenate levels	LUAD	EvY0YB	7NrGVC	NA	rs62344716	-0.175860052108258	0.542827803477429	0.74596056751741	-1.23980254692402	0.888082442707502	0.838735354368542	0.28944136338461	2.43046462482608
Xanthurenate levels	LUAD	EvY0YB	7NrGVC	NA	rs74323113	-0.706122721005694	0.463446535012267	0.127600260310595	-1.61447792962974	0.202232487618349	0.493554139476756	0.198994532476065	1.22413257069734
Xanthurenate levels	LUAD	EvY0YB	7NrGVC	NA	rs75152214	-0.624668335419274	0.546415519399249	0.252950917954729	-1.6956427534418	0.446306082603254	0.535438985219265	0.183481257908581	1.56252965649212
Xanthurenate levels	LUAD	EvY0YB	7NrGVC	NA	rs76961499	-0.450874567875755	0.42821319849337	0.292377308992782	-1.29017243692276	0.38842330117125	0.637070746303609	0.275223320335274	1.47465387490211
Xanthurenate levels	LUAD	EvY0YB	7NrGVC	NA	rs80253618	-0.476201256826102	0.449710490930545	0.289642470225147	-1.35763381904997	0.405231305397766	0.621138461311932	0.257268801859393	1.49964933692899
Xanthurenate levels	LUAD	EvY0YB	7NrGVC	NA	rs8058114	0.176309390913401	0.537452020858502	0.742876312199499	-0.877096569969263	1.22971535179606	1.19280704522841	0.415988954827302	3.42025582803564
Xanthurenate levels	LUAD	EvY0YB	7NrGVC	NA	All - Inverse variance weighted	-0.202295752872436	0.0909468759390705	0.0261263322650252	-0.380551629713014	-0.0240398760318573	0.816853305502272	0.683484274968242	0.97624678013403
Xanthurenate levels	LUAD	EvY0YB	7NrGVC	NA	All - MR Egger	-0.412245499455225	0.228374602932384	0.0841636810508365	-0.859859721202697	0.0353687222922484	0.662161695760673	0.423221447149437	1.03600163528063
