# Supplementary material for: Inflammatory factors and risk of lung adenocarcinoma: a Mendelian randomization study mediated by blood metabolites
Source: Front Endocrinol (Lausanne). 2024 Aug 27;15:1446863. doi: 10.3389/fendo.2024.1446863 (PMC11384989; doi:10.3389/fendo.2024.1446863)
Supplement: Supplementary file 1 [file DataSheet1.zip › supplementary files/S2/GCST90199634/harmonise.csv]

SNP	effect_allele.exposure	other_allele.exposure	effect_allele.outcome	other_allele.outcome	beta.exposure	beta.outcome	eaf.exposure	eaf.outcome	remove	palindromic	ambiguous	id.outcome	chr.outcome	pos.outcome	pval.outcome	se.outcome	outcome	mr_keep.outcome	pval_origin.outcome	exposure	se.exposure	pval.exposure	samplesize.exposure	mr_keep.exposure	pval_origin.exposure	id.exposure	action	SNP_index	mr_keep	samplesize.outcome	R2	f	meanf
rs1040519	G	A	G	A	-0.0818991	-0.023635	0.708369	0.618773	FALSE	FALSE	FALSE	7NrGVC	6	9542333	0.527642	0.0374202	LUAD	TRUE	reported	5-hydroxylysine levels	0.0168315	1.14e-06	8128	TRUE	reported	z4f4R9	2	1	TRUE	NA	0.00290446196468162	23.6704077239255	42.1889204621123
rs10877499	C	T	C	T	0.085716	0.124727	0.212153	0.125717	FALSE	FALSE	FALSE	7NrGVC	12	61025502	0.0200424	0.0536334	LUAD	TRUE	reported	5-hydroxylysine levels	0.0188366	5.35e-06	8128	TRUE	reported	z4f4R9	2	1	TRUE	NA	0.00254114855742875	20.7019799842389	42.1889204621123
rs113983401	C	G	C	G	0.161297	0.063612	0.0498823	0.01475	FALSE	TRUE	FALSE	7NrGVC	16	87637966	0.654784	0.142268	LUAD	TRUE	reported	5-hydroxylysine levels	0.0354213	5.27e-06	8128	TRUE	reported	z4f4R9	2	1	TRUE	NA	0.00254468097602685	20.7308309623614	42.1889204621123
rs115469488	A	G	A	G	-0.663355	0.0244721	0.00284936	0.0103201	FALSE	FALSE	FALSE	7NrGVC	22	22766918	0.896482	0.188092	LUAD	TRUE	reported	5-hydroxylysine levels	0.14407	4.14e-06	8128	TRUE	reported	z4f4R9	2	1	TRUE	NA	0.00260153636842126	21.1952246776268	42.1889204621123
rs117462872	G	A	G	A	0.286413	-0.00442732	0.014046	0.0267381	FALSE	FALSE	FALSE	7NrGVC	8	141957630	0.968622	0.112549	LUAD	TRUE	reported	5-hydroxylysine levels	0.0645828	9.21e-06	8128	TRUE	reported	z4f4R9	2	1	TRUE	NA	0.00241389518750873	19.6627761744766	42.1889204621123
rs12499749	A	G	A	G	0.176873	0.00386672	0.0455162	0.0359929	FALSE	FALSE	FALSE	7NrGVC	4	30325758	0.967613	0.0952348	LUAD	TRUE	reported	5-hydroxylysine levels	0.0364889	1.25e-06	8128	TRUE	reported	z4f4R9	2	1	TRUE	NA	0.00288246604429696	23.490630019347	42.1889204621123
rs12901358	C	T	C	T	0.070543	0.0355913	0.387751	0.489413	FALSE	FALSE	FALSE	7NrGVC	15	98630252	0.323963	0.036084	LUAD	TRUE	reported	5-hydroxylysine levels	0.0157671	7.67e-06	8128	TRUE	reported	z4f4R9	2	1	TRUE	NA	0.00245670079720451	20.0123149481709	42.1889204621123
rs1330804	A	G	A	G	-0.0735292	-0.0236184	0.405292	0.436582	FALSE	FALSE	FALSE	7NrGVC	6	113238996	0.518205	0.0365546	LUAD	TRUE	reported	5-hydroxylysine levels	0.0164301	7.63e-06	8128	TRUE	reported	z4f4R9	2	1	TRUE	NA	0.0024580275791303	20.0231495618569	42.1889204621123
rs139663065	T	C	T	C	0.281865	-0.247128	0.0148944	0.00483264	FALSE	FALSE	FALSE	7NrGVC	1	14402942	0.323529	0.250324	LUAD	TRUE	reported	5-hydroxylysine levels	0.0631701	8.12e-06	8128	TRUE	reported	z4f4R9	2	1	TRUE	NA	0.00244350358599219	19.9045469716754	42.1889204621123
rs140233308	T	G	T	G	0.320974	-0.627562	0.0116409	0.00139186	FALSE	FALSE	FALSE	7NrGVC	9	81810718	0.206623	0.496919	LUAD	TRUE	reported	5-hydroxylysine levels	0.0719087	8.06e-06	8128	TRUE	reported	z4f4R9	2	1	TRUE	NA	0.00244528714013806	19.919111247338	42.1889204621123
rs144429282	T	C	T	C	0.387083	0.00841331	0.0119106	0.0279853	FALSE	FALSE	FALSE	7NrGVC	3	30096963	0.937711	0.10766	LUAD	TRUE	reported	5-hydroxylysine levels	0.0705729	4.14e-08	8128	TRUE	reported	z4f4R9	2	1	TRUE	NA	0.003687602563223	30.0763681209253	42.1889204621123
rs1502069	T	C	T	C	-0.0811985	-0.00127004	0.764257	0.736335	FALSE	FALSE	FALSE	7NrGVC	13	86458070	0.975124	0.0407297	LUAD	TRUE	reported	5-hydroxylysine levels	0.0181157	7.39e-06	8128	TRUE	reported	z4f4R9	2	1	TRUE	NA	0.00246564155627646	20.0853265019972	42.1889204621123
rs17533872	T	C	T	C	0.0752854	0.0649353	0.424131	0.378827	FALSE	FALSE	FALSE	7NrGVC	13	41641427	0.0801641	0.0371114	LUAD	TRUE	reported	5-hydroxylysine levels	0.0158196	1.95e-06	8128	TRUE	reported	z4f4R9	2	1	TRUE	NA	0.00277867906158531	22.6424621900324	42.1889204621123
rs3819547	C	G	C	G	-0.124927	0.045156	0.0878938	0.0503142	FALSE	TRUE	FALSE	7NrGVC	14	72465045	0.573305	0.0801789	LUAD	TRUE	reported	5-hydroxylysine levels	0.0272675	4.62e-06	8128	TRUE	reported	z4f4R9	2	1	TRUE	NA	0.00257583576400745	20.9852960945231	42.1889204621123
rs3885951	G	A	G	A	0.578606	0.241268	0.0990508	0.0631685	FALSE	FALSE	FALSE	7NrGVC	15	78533575	0.000391012	0.0680379	LUAD	TRUE	reported	5-hydroxylysine levels	0.0249628	7.47e-119	8128	TRUE	reported	z4f4R9	2	1	TRUE	NA	0.0620009005774992	537.121323893536	42.1889204621123
rs41322846	C	G	C	G	0.113555	0.104013	0.0998263	0.0605432	FALSE	TRUE	FALSE	7NrGVC	12	96510327	0.160091	0.0740429	LUAD	TRUE	reported	5-hydroxylysine levels	0.0256097	9.25e-06	8128	TRUE	reported	z4f4R9	2	1	TRUE	NA	0.002413073749103	19.6560688289126	42.1889204621123
rs55700529	A	G	A	G	0.292762	0.0748538	0.0170546	0.0219747	FALSE	FALSE	FALSE	7NrGVC	1	17851418	0.535491	0.120801	LUAD	TRUE	reported	5-hydroxylysine levels	0.0593343	8.05e-07	8128	TRUE	reported	z4f4R9	2	1	TRUE	NA	0.00298631207504649	24.3394571365748	42.1889204621123
rs58374597	A	T	A	T	0.610277	-0.150788	0.0158799	0.0189275	FALSE	TRUE	FALSE	7NrGVC	15	78417591	0.266929	0.135826	LUAD	TRUE	reported	5-hydroxylysine levels	0.0609732	1.39e-23	8128	TRUE	reported	z4f4R9	2	1	TRUE	NA	0.0121750935197595	100.154196652203	42.1889204621123
rs6495304	A	G	A	G	0.266767	0.215869	0.973048	0.936082	FALSE	FALSE	FALSE	7NrGVC	15	78508074	0.00583351	0.0782988	LUAD	TRUE	reported	5-hydroxylysine levels	0.0475445	2.01e-08	8128	TRUE	reported	z4f4R9	2	1	TRUE	NA	0.00385834489928622	31.4743495476353	42.1889204621123
rs661331	T	A	T	A	0.112287	-0.0143985	0.103335	0.151039	FALSE	TRUE	FALSE	7NrGVC	13	29933975	0.775683	0.0505298	LUAD	TRUE	reported	5-hydroxylysine levels	0.025189	8.28e-06	8128	TRUE	reported	z4f4R9	2	1	TRUE	NA	0.00243889395906703	19.8669055874012	42.1889204621123
rs73248769	C	T	C	T	0.397814	-0.11427	0.00837335	0.0169867	FALSE	FALSE	FALSE	7NrGVC	8	32271206	0.414515	0.140041	LUAD	TRUE	reported	5-hydroxylysine levels	0.0842519	2.34e-06	8128	TRUE	reported	z4f4R9	2	1	TRUE	NA	0.00273544135710265	22.2891671775289	42.1889204621123
rs73429419	T	C	T	C	-0.0978899	0.023541	0.150779	0.127617	FALSE	FALSE	FALSE	7NrGVC	8	138372606	0.661805	0.0538176	LUAD	TRUE	reported	5-hydroxylysine levels	0.0214524	5.04e-06	8128	TRUE	reported	z4f4R9	2	1	TRUE	NA	0.00255522508305216	20.8169510202816	42.1889204621123
rs74582811	G	A	G	A	0.227003	-0.0589248	0.0289046	0.053244	FALSE	FALSE	FALSE	7NrGVC	15	78966596	0.463987	0.0804657	LUAD	TRUE	reported	5-hydroxylysine levels	0.0458676	7.46e-07	8128	TRUE	reported	z4f4R9	2	1	TRUE	NA	0.00300442037354557	24.4874906713012	42.1889204621123
rs75233276	T	C	T	C	0.347685	-0.350541	0.00972787	0.00399286	FALSE	FALSE	FALSE	7NrGVC	4	72366734	0.208131	0.27849	LUAD	TRUE	reported	5-hydroxylysine levels	0.0782868	8.95e-06	8128	TRUE	reported	z4f4R9	2	1	TRUE	NA	0.00242079780798025	19.7191390362016	42.1889204621123
rs76751577	A	G	A	G	0.322064	-0.0231584	0.0116681	0.0061562	FALSE	FALSE	FALSE	7NrGVC	1	234308092	0.919494	0.229129	LUAD	TRUE	reported	5-hydroxylysine levels	0.0713328	6.33e-06	8128	TRUE	reported	z4f4R9	2	1	TRUE	NA	0.00250169461394851	20.3797543546482	42.1889204621123
rs78818599	G	T	G	T	-0.215533	-0.0284856	0.0250279	0.0512174	FALSE	FALSE	FALSE	7NrGVC	2	179875859	0.741071	0.0862064	LUAD	TRUE	reported	5-hydroxylysine levels	0.0487937	1e-05	8128	TRUE	reported	z4f4R9	2	1	TRUE	NA	0.0023948319295576	19.5071205346953	42.1889204621123
rs9341222	C	T	C	T	0.230094	-0.101252	0.0234238	0.0349505	FALSE	FALSE	FALSE	7NrGVC	2	216664687	0.33373	0.104748	LUAD	TRUE	reported	5-hydroxylysine levels	0.0513898	7.56e-06	8128	TRUE	reported	z4f4R9	2	1	TRUE	NA	0.00246038567362943	20.0424060325804	42.1889204621123
rs9559451	C	T	C	T	-0.0752947	-0.027784	0.664775	0.783157	FALSE	FALSE	FALSE	7NrGVC	13	108973515	0.525204	0.0437306	LUAD	TRUE	reported	5-hydroxylysine levels	0.0165065	5.08e-06	8128	TRUE	reported	z4f4R9	2	1	TRUE	NA	0.00255343476063108	20.8023282529513	42.1889204621123
rs999856	A	G	A	G	-0.215444	0.00605783	0.0257376	0.0336178	FALSE	FALSE	FALSE	7NrGVC	10	14019697	0.952352	0.101379	LUAD	TRUE	reported	5-hydroxylysine levels	0.0485076	8.94e-06	8128	TRUE	reported	z4f4R9	2	1	TRUE	NA	0.00242110035694295	19.7216094963094	42.1889204621123
