# Supplementary material for: Inflammatory factors and risk of lung adenocarcinoma: a Mendelian randomization study mediated by blood metabolites
Source: Front Endocrinol (Lausanne). 2024 Aug 27;15:1446863. doi: 10.3389/fendo.2024.1446863 (PMC11384989; doi:10.3389/fendo.2024.1446863)
Supplement: Supplementary file 1 [file DataSheet1.zip › supplementary files/S2/GCST90199634/OR.csv]

method	nsnp	b	se	pval	lo_ci	up_ci	or	or_lci95	or_uci95
MR Egger	29	0.103982313890858	0.111781829554987	0.360497400614536	-0.115110072036916	0.323074699818632	1.10958083057437	0.891268034819366	1.3813685350307
Weighted median	29	0.240710971102616	0.106414364362336	0.0236964285418055	0.0321388169524376	0.449283125252794	1.27215329310312	1.03266084618739	1.56718830497757
Inverse variance weighted	29	0.178714313391276	0.0744318048828453	0.0163482056240188	0.0328279758208997	0.324600650961653	1.19567910586059	1.03337275884994	1.38347804502091
Simple mode	29	-0.0363292220318501	0.216538233045006	0.867967960715069	-0.460744158800061	0.388085714736361	0.964322764917266	0.630814044977141	1.47415613577751
Weighted mode	29	0.345604922743696	0.112086559032025	0.00456567568903712	0.125915267040926	0.565294578446466	1.41284432288185	1.13418606127025	1.75996615446311
