# Supplementary material for: Inflammatory factors and risk of lung adenocarcinoma: a Mendelian randomization study mediated by blood metabolites
Source: Front Endocrinol (Lausanne). 2024 Aug 27;15:1446863. doi: 10.3389/fendo.2024.1446863 (PMC11384989; doi:10.3389/fendo.2024.1446863)
Supplement: Supplementary file 1 [file DataSheet1.zip › supplementary files/S2/GCST90199634/singlesnpOR.csv]

exposure	outcome	id.exposure	id.outcome	samplesize	SNP	b	se	p	lo_ci	up_ci	or	or_lci95	or_uci95
5-hydroxylysine levels	LUAD	z4f4R9	7NrGVC	NA	rs1040519	0.288586809867263	0.456906119847471	0.527641270589422	-0.606949185033779	1.18412280476831	1.33454019575178	0.545011063222674	3.26781904856405
5-hydroxylysine levels	LUAD	z4f4R9	7NrGVC	NA	rs10877499	1.45511923094871	0.625710485790284	0.0200427223079756	0.228726678799757	2.68151178309767	4.28499433908583	1.25699842773488	14.6071594688345
5-hydroxylysine levels	LUAD	z4f4R9	7NrGVC	NA	rs113983401	0.394378072747788	0.882025084161516	0.654782675361051	-1.33439109220878	2.12314723770436	1.48346129895541	0.263318463314697	8.35739886142514
5-hydroxylysine levels	LUAD	z4f4R9	7NrGVC	NA	rs115469488	-0.0368914080695857	0.283546517324811	0.896481712456241	-0.592642582026215	0.518859765887044	0.963780788483025	0.552864363211616	1.68011083740882
5-hydroxylysine levels	LUAD	z4f4R9	7NrGVC	NA	rs117462872	-0.0154578179063101	0.39296051506042	0.96862184946647	-0.785660427424733	0.754744791612113	0.984661040940009	0.455818567275309	2.12706860832955
5-hydroxylysine levels	LUAD	z4f4R9	7NrGVC	NA	rs12499749	0.0218615616855032	0.538436052987172	0.967613217743812	-1.03347310216935	1.07719622554036	1.0221022765592	0.355769189616622	2.93643489722439
5-hydroxylysine levels	LUAD	z4f4R9	7NrGVC	NA	rs12901358	0.504533405157138	0.511517797655331	0.323963477241766	-0.49804147824731	1.50710828856159	1.65621255990603	0.607719727230567	4.51365970311804
5-hydroxylysine levels	LUAD	z4f4R9	7NrGVC	NA	rs1330804	0.321211165088155	0.497143991774696	0.518206217098944	-0.653191058790249	1.29561338896656	1.37879670388269	0.520382553129728	3.65323614176558
5-hydroxylysine levels	LUAD	z4f4R9	7NrGVC	NA	rs139663065	-0.876760151136182	0.888098912600004	0.323528649809449	-2.61743401983219	0.863913717559825	0.416128924889022	0.0729899134110222	2.37242755932827
5-hydroxylysine levels	LUAD	z4f4R9	7NrGVC	NA	rs140233308	-1.95518017035648	1.54815966402263	0.206622953729078	-4.98957311184083	1.07921277112788	0.141538973269453	0.00680857037001581	2.94236232651649
5-hydroxylysine levels	LUAD	z4f4R9	7NrGVC	NA	rs144429282	0.0217351575760237	0.278131563514802	0.937711091478951	-0.523402706912988	0.566873022065035	1.02197308679636	0.592501006693824	1.76274635542652
5-hydroxylysine levels	LUAD	z4f4R9	7NrGVC	NA	rs1502069	0.015641175637481	0.501606556771369	0.975124267687424	-0.967507675634402	0.998790026909364	1.01576413908628	0.380029014345993	2.71499476962125
5-hydroxylysine levels	LUAD	z4f4R9	7NrGVC	NA	rs17533872	0.862521816979122	0.492942854789906	0.0801631929602923	-0.103646178409094	1.82868981236734	2.3691276731203	0.901544226808427	6.22572444550418
5-hydroxylysine levels	LUAD	z4f4R9	7NrGVC	NA	rs3819547	-0.361459092109792	0.641806014712592	0.573305126825023	-1.61939888094647	0.896480696726888	0.696659094346333	0.198017695524233	2.45096223572635
5-hydroxylysine levels	LUAD	z4f4R9	7NrGVC	NA	rs3885951	0.416981503821253	0.117589344044134	0.000391003917222978	0.186506389494751	0.647456618147755	1.51737444704653	1.20503232160879	1.91067506759975
5-hydroxylysine levels	LUAD	z4f4R9	7NrGVC	NA	rs41322846	0.915970234688037	0.652044383778786	0.160090665449587	-0.362036757518383	2.19397722689446	2.49919888541905	0.696256774700208	8.97082124848147
5-hydroxylysine levels	LUAD	z4f4R9	7NrGVC	NA	rs55700529	0.255681406739946	0.412625272405572	0.535491182454852	-0.553064127174975	1.06442694065487	1.29134124977749	0.575184668478596	2.89917710739355
5-hydroxylysine levels	LUAD	z4f4R9	7NrGVC	NA	rs58374597	-0.247081243435358	0.222564507592454	0.266931964330973	-0.683307678316568	0.189145191445852	0.781077233555824	0.504944034653394	1.20821636242914
5-hydroxylysine levels	LUAD	z4f4R9	7NrGVC	NA	rs6495304	0.809204286887059	0.293510066837352	0.00583361551645961	0.233924555885848	1.38448401788827	2.24612000826806	1.26354916126458	3.99276517780513
5-hydroxylysine levels	LUAD	z4f4R9	7NrGVC	NA	rs661331	-0.128229447754415	0.450005788737788	0.775681940900529	-1.01024079368048	0.753781898171649	0.879651521921313	0.364131288501083	2.12502145367324
5-hydroxylysine levels	LUAD	z4f4R9	7NrGVC	NA	rs73248769	-0.287244792792612	0.352026323859894	0.414514250494779	-0.977216387558004	0.402726801972781	0.750328031459892	0.376357274894582	1.49589815940763
5-hydroxylysine levels	LUAD	z4f4R9	7NrGVC	NA	rs73429419	-0.2404844626463	0.549776841124569	0.661805362095407	-1.31804707125046	0.837078145957857	0.786246861548797	0.267657507926623	2.30960876862384
5-hydroxylysine levels	LUAD	z4f4R9	7NrGVC	NA	rs74582811	-0.259577186204588	0.354469764716766	0.463987239589308	-0.954337925049449	0.435183552640273	0.77137766598176	0.385067003393072	1.54524666702764
5-hydroxylysine levels	LUAD	z4f4R9	7NrGVC	NA	rs75233276	-1.00821433193839	0.800983648992623	0.208131397661811	-2.57814228396393	0.561713620087148	0.364869934792779	0.0759149014384089	1.75367505974697
5-hydroxylysine levels	LUAD	z4f4R9	7NrGVC	NA	rs76751577	-0.0719062049778926	0.711439341248944	0.91949374248862	-1.46632731382582	1.32251490387004	0.930618179070454	0.230771481926581	3.75284757018607
5-hydroxylysine levels	LUAD	z4f4R9	7NrGVC	NA	rs78818599	0.132163520203403	0.399968450306914	0.741071402403062	-0.651774642398148	0.916101682804953	1.1412949287885	0.52112015375964	2.49952742199862
5-hydroxylysine levels	LUAD	z4f4R9	7NrGVC	NA	rs9341222	-0.440046241970673	0.455240032334611	0.333731701763958	-1.33231670534651	0.452224221405165	0.644006640258413	0.263865254607854	1.57180434124722
5-hydroxylysine levels	LUAD	z4f4R9	7NrGVC	NA	rs9559451	0.369003395989359	0.580792539182705	0.525203699855046	-0.769349980808742	1.50735677278746	1.44629251526039	0.463314133529918	4.5147814157134
5-hydroxylysine levels	LUAD	z4f4R9	7NrGVC	NA	rs999856	-0.0281178867826442	0.470558474592005	0.952351333081845	-0.950412496982975	0.894176723417686	0.972273741821722	0.38658152684733	2.44532178437316
5-hydroxylysine levels	LUAD	z4f4R9	7NrGVC	NA	All - Inverse variance weighted	0.178714313391276	0.0744318048828453	0.0163482056240188	0.0328279758208997	0.324600650961653	1.19567910586059	1.03337275884994	1.38347804502091
5-hydroxylysine levels	LUAD	z4f4R9	7NrGVC	NA	All - MR Egger	0.103982313890858	0.111781829554987	0.360497400614536	-0.115110072036916	0.323074699818632	1.10958083057437	0.891268034819366	1.3813685350307
