# Supplementary material for: Inflammatory factors and risk of lung adenocarcinoma: a Mendelian randomization study mediated by blood metabolites
Source: Front Endocrinol (Lausanne). 2024 Aug 27;15:1446863. doi: 10.3389/fendo.2024.1446863 (PMC11384989; doi:10.3389/fendo.2024.1446863)
Supplement: Supplementary file 1 [file DataSheet1.zip › supplementary files/S2/GCST90199641/harmonise.csv]

SNP	effect_allele.exposure	other_allele.exposure	effect_allele.outcome	other_allele.outcome	beta.exposure	beta.outcome	eaf.exposure	eaf.outcome	remove	palindromic	ambiguous	id.outcome	chr.outcome	pos.outcome	pval.outcome	se.outcome	outcome	mr_keep.outcome	pval_origin.outcome	exposure	se.exposure	pval.exposure	samplesize.exposure	mr_keep.exposure	pval_origin.exposure	id.exposure	action	SNP_index	mr_keep	samplesize.outcome	R2	f	meanf
rs10898981	C	A	C	A	0.0773381	-0.03291	0.678023	0.729421	FALSE	FALSE	FALSE	7NrGVC	11	74381420	0.414306	0.040314	LUAD	TRUE	reported	Glucuronate levels	0.0164678	2.65e-06	7988	TRUE	reported	XTW8WJ	2	1	TRUE	NA	0.00275346973134487	22.0499230702726	21.055643138203
rs111273747	G	A	G	A	0.349979	-0.12278	0.010158	0.00889906	FALSE	FALSE	FALSE	7NrGVC	2	54160481	0.522456	0.191975	LUAD	TRUE	reported	Glucuronate levels	0.0761519	4.31e-06	7988	TRUE	reported	XTW8WJ	2	1	TRUE	NA	0.00263716685503748	21.1161011864859	21.055643138203
rs116932970	C	A	C	A	0.16785	-0.0554776	0.042454	0.0398583	FALSE	FALSE	FALSE	7NrGVC	22	18070390	0.550245	0.0928662	LUAD	TRUE	reported	Glucuronate levels	0.0379049	9.5e-06	7988	TRUE	reported	XTW8WJ	2	1	TRUE	NA	0.00244877639475256	19.6039339391684	21.055643138203
rs117910752	G	A	G	A	0.185814	-0.213672	0.0415035	0.0230552	FALSE	FALSE	FALSE	7NrGVC	8	37721648	0.0702975	0.118052	LUAD	TRUE	reported	Glucuronate levels	0.0381401	1.11e-06	7988	TRUE	reported	XTW8WJ	2	1	TRUE	NA	0.00296255636844796	23.72927447163	21.055643138203
rs12050756	G	A	G	A	0.199795	-0.0204511	0.0314485	0.131543	FALSE	FALSE	FALSE	7NrGVC	15	32792425	0.705711	0.0541577	LUAD	TRUE	reported	Glucuronate levels	0.0437976	5.07e-06	7988	TRUE	reported	XTW8WJ	2	1	TRUE	NA	0.00259836778806338	20.8046232182873	21.055643138203
rs12092559	T	G	T	G	-0.106219	0.1007	0.118985	0.12111	FALSE	FALSE	FALSE	7NrGVC	1	53119153	0.0692325	0.055424	LUAD	TRUE	reported	Glucuronate levels	0.0234488	5.9e-06	7988	TRUE	reported	XTW8WJ	2	1	TRUE	NA	0.00256218771063992	20.5141922684945	21.055643138203
rs140946796	G	T	G	T	0.373006	0.23345	0.00899371	0.00251442	FALSE	FALSE	FALSE	7NrGVC	3	13141142	0.518254	0.361357	LUAD	TRUE	reported	Glucuronate levels	0.0808908	4e-06	7988	TRUE	reported	XTW8WJ	2	1	TRUE	NA	0.00265485493778504	21.258108728076	21.055643138203
rs141615044	A	C	A	C	0.336958	-0.0524361	0.010653	0.0304359	FALSE	FALSE	FALSE	7NrGVC	9	129612425	0.62178	0.10629	LUAD	TRUE	reported	Glucuronate levels	0.0744002	5.93e-06	7988	TRUE	reported	XTW8WJ	2	1	TRUE	NA	0.00256124733101234	20.5066437720938	21.055643138203
rs150551895	T	C	T	C	0.264587	0.106652	0.0176136	0.00531991	FALSE	FALSE	FALSE	7NrGVC	21	17149914	0.668901	0.249387	LUAD	TRUE	reported	Glucuronate levels	0.0586271	6.39e-06	7988	TRUE	reported	XTW8WJ	2	1	TRUE	NA	0.00254329172933982	20.3625155679403	21.055643138203
rs1561398	T	C	T	C	-0.0832245	-0.117853	0.252229	0.176863	FALSE	FALSE	FALSE	7NrGVC	5	72190958	0.0135195	0.047718	LUAD	TRUE	reported	Glucuronate levels	0.0178383	3.08e-06	7988	TRUE	reported	XTW8WJ	2	1	TRUE	NA	0.00271753776390044	21.7613939924786	21.055643138203
rs189957470	T	C	T	C	-0.288782	0.123551	0.0160574	0.0314608	FALSE	FALSE	FALSE	7NrGVC	12	56534866	0.246739	0.106665	LUAD	TRUE	reported	Glucuronate levels	0.0611897	2.36e-06	7988	TRUE	reported	XTW8WJ	2	1	TRUE	NA	0.00278058554412003	22.2676733258937	21.055643138203
rs62391856	T	C	T	C	0.0882028	-0.0365965	0.215529	0.272322	FALSE	FALSE	FALSE	7NrGVC	5	126449075	0.373552	0.0411271	LUAD	TRUE	reported	Glucuronate levels	0.0192251	4.48e-06	7988	TRUE	reported	XTW8WJ	2	1	TRUE	NA	0.00262812845709476	21.0435389819953	21.055643138203
rs6539427	C	T	C	T	-0.0846334	0.0255039	0.220234	0.291009	FALSE	FALSE	FALSE	7NrGVC	12	108450527	0.523983	0.0400237	LUAD	TRUE	reported	Glucuronate levels	0.0184289	4.38e-06	7988	TRUE	reported	XTW8WJ	2	1	TRUE	NA	0.00263330736700457	21.0851162247874	21.055643138203
rs7510321	C	T	C	T	0.0811601	-0.0663825	0.771942	0.755179	FALSE	FALSE	FALSE	7NrGVC	21	31524330	0.113051	0.0418915	LUAD	TRUE	reported	Glucuronate levels	0.0183015	9.22e-06	7988	TRUE	reported	XTW8WJ	2	1	TRUE	NA	0.00245587260501887	19.6608832482405	21.055643138203
rs9491556	T	C	T	C	0.419107	0.0102266	0.00679673	0.00239063	FALSE	FALSE	FALSE	7NrGVC	6	98429880	0.97767	0.365359	LUAD	TRUE	reported	Glucuronate levels	0.0935382	7.44e-06	7988	TRUE	reported	XTW8WJ	2	1	TRUE	NA	0.00250693826802379	20.070725077201	21.055643138203
