# Supplementary material for: Inflammatory factors and risk of lung adenocarcinoma: a Mendelian randomization study mediated by blood metabolites
Source: Front Endocrinol (Lausanne). 2024 Aug 27;15:1446863. doi: 10.3389/fendo.2024.1446863 (PMC11384989; doi:10.3389/fendo.2024.1446863)
Supplement: Supplementary file 1 [file DataSheet1.zip › supplementary files/S2/GCST90199641/OR.csv]

method	nsnp	b	se	pval	lo_ci	up_ci	or	or_lci95	or_uci95
MR Egger	15	-0.210607043351283	0.273277585774961	0.454681048733793	-0.746231111470206	0.32501702476764	0.810092335513608	0.474150208712433	1.38405420898148
Weighted median	15	-0.304245210534687	0.166968064134806	0.0684282746693366	-0.631502616238907	0.0230121951695328	0.737679957374316	0.531792120874635	1.02327901853224
Inverse variance weighted	15	-0.256071434284467	0.129862918774868	0.0486256440612144	-0.510602755083207	-0.00154011348572664	0.774086670489753	0.600133736111912	0.998461071880437
Simple mode	15	-0.324954157893266	0.248593416767869	0.212217272159923	-0.812197254758289	0.162288938971756	0.722560476577343	0.44388167280554	1.17620004225856
Weighted mode	15	-0.246839695394894	0.18532875823968	0.204170617452193	-0.610084061544667	0.116404670754879	0.781265924019029	0.543305196080847	1.12345040768298
