# Supplementary material for: Inflammatory factors and risk of lung adenocarcinoma: a Mendelian randomization study mediated by blood metabolites
Source: Front Endocrinol (Lausanne). 2024 Aug 27;15:1446863. doi: 10.3389/fendo.2024.1446863 (PMC11384989; doi:10.3389/fendo.2024.1446863)
Supplement: Supplementary file 1 [file DataSheet1.zip › supplementary files/S2/GCST90199641/singlesnpOR.csv]

exposure	outcome	id.exposure	id.outcome	samplesize	SNP	b	se	p	lo_ci	up_ci	or	or_lci95	or_uci95
Glucuronate levels	LUAD	XTW8WJ	7NrGVC	NA	rs10898981	-0.425534115785105	0.521269594158636	0.414304720687171	-1.44722252033603	0.596154288765822	0.653420689604799	0.235222707920732	1.81512491450227
Glucuronate levels	LUAD	XTW8WJ	7NrGVC	NA	rs111273747	-0.350821049262956	0.548532911974719	0.522457105731847	-1.4259455567334	0.724303458207493	0.704109743539878	0.240281156294242	2.06329342922208
Glucuronate levels	LUAD	XTW8WJ	7NrGVC	NA	rs116932970	-0.33051891569854	0.553268990169794	0.550245154224028	-1.41492613643134	0.753888305034257	0.71855076939741	0.242943557464168	2.12524758256972
Glucuronate levels	LUAD	XTW8WJ	7NrGVC	NA	rs117910752	-1.14992411766605	0.635323495538549	0.0702985720934084	-2.39515816892161	0.0953099335895036	0.316660797427768	0.0911582593786843	1.09999972916373
Glucuronate levels	LUAD	XTW8WJ	7NrGVC	NA	rs12050756	-0.102360419429916	0.271066343001577	0.705711954020082	-0.633650451713006	0.428929612853174	0.902704140918369	0.530651144645813	1.53561294317958
Glucuronate levels	LUAD	XTW8WJ	7NrGVC	NA	rs12092559	-0.948041310876585	0.521789886931717	0.0692320553257006	-1.97074948926275	0.0746668675095793	0.387499271234144	0.139352373957757	1.07752513245673
Glucuronate levels	LUAD	XTW8WJ	7NrGVC	NA	rs140946796	0.625861246199793	0.968769939357544	0.518255379751139	-1.27292783494099	2.52465032734058	1.86985567024336	0.280010595644603	12.4865283025894
Glucuronate levels	LUAD	XTW8WJ	7NrGVC	NA	rs141615044	-0.155616130200203	0.315439906457185	0.621779073302448	-0.773878346856285	0.462646086455879	0.855887676750107	0.461220820758673	1.58827113226961
Glucuronate levels	LUAD	XTW8WJ	7NrGVC	NA	rs150551895	0.403088587118793	0.942551977232441	0.668901141470292	-1.44431328825679	2.25049046249438	1.49643945105138	0.23590802175352	9.49239035628325
Glucuronate levels	LUAD	XTW8WJ	7NrGVC	NA	rs1561398	1.41608540754225	0.573364814447669	0.013519586799665	0.29229037122482	2.53988044385968	4.12095695714452	1.33949191108169	12.678155128928
Glucuronate levels	LUAD	XTW8WJ	7NrGVC	NA	rs189957470	-0.427834837351358	0.369361663815612	0.246738072662661	-1.15178369842996	0.296114023727241	0.651919078589189	0.316072488273914	1.34462346707083
Glucuronate levels	LUAD	XTW8WJ	7NrGVC	NA	rs62391856	-0.414913132009415	0.46627884829053	0.373552309828533	-1.32881967465885	0.498993410640025	0.660397645629822	0.264789614816615	1.64706252039174
Glucuronate levels	LUAD	XTW8WJ	7NrGVC	NA	rs6539427	-0.301345568061782	0.472906677505571	0.52398158641183	-1.2282426559727	0.625551519849138	0.739822069689161	0.292806687898422	1.86927661634912
Glucuronate levels	LUAD	XTW8WJ	7NrGVC	NA	rs7510321	-0.817920382059657	0.516158802170032	0.113050574689729	-1.82959163431292	0.193750870193605	0.441348537128535	0.160479088549302	1.21379385305803
Glucuronate levels	LUAD	XTW8WJ	7NrGVC	NA	rs9491556	0.0244009286411346	0.871755900044619	0.977669686800218	-1.68424063544632	1.73304249272859	1.02470106755105	0.185585305364643	5.65784169052161
Glucuronate levels	LUAD	XTW8WJ	7NrGVC	NA	All - Inverse variance weighted	-0.256071434284467	0.129862918774868	0.0486256440612144	-0.510602755083207	-0.00154011348572664	0.774086670489753	0.600133736111912	0.998461071880437
Glucuronate levels	LUAD	XTW8WJ	7NrGVC	NA	All - MR Egger	-0.210607043351283	0.273277585774961	0.454681048733793	-0.746231111470206	0.32501702476764	0.810092335513608	0.474150208712433	1.38405420898148
