# Supplementary material for: Inflammatory factors and risk of lung adenocarcinoma: a Mendelian randomization study mediated by blood metabolites
Source: Front Endocrinol (Lausanne). 2024 Aug 27;15:1446863. doi: 10.3389/fendo.2024.1446863 (PMC11384989; doi:10.3389/fendo.2024.1446863)
Supplement: Supplementary file 1 [file DataSheet1.zip › supplementary files/S2/GCST90199656/harmonise.csv]

SNP	effect_allele.exposure	other_allele.exposure	effect_allele.outcome	other_allele.outcome	beta.exposure	beta.outcome	eaf.exposure	eaf.outcome	remove	palindromic	ambiguous	id.outcome	chr.outcome	pos.outcome	pval.outcome	se.outcome	outcome	mr_keep.outcome	pval_origin.outcome	exposure	se.exposure	pval.exposure	samplesize.exposure	mr_keep.exposure	pval_origin.exposure	id.exposure	action	SNP_index	mr_keep	samplesize.outcome	R2	f	meanf
rs11078452	C	A	C	A	-0.266191	0.058652	0.980903	0.981965	FALSE	FALSE	FALSE	7NrGVC	17	3503447	0.664745	0.135339	LUAD	TRUE	reported	3-indoxyl sulfate levels	0.0555632	1.66e-06	8242	TRUE	reported	bgmH18	2	1	TRUE	NA	0.00277697470252187	22.9459919880553	21.3712561578679
rs114842896	A	G	A	G	0.30447	-0.102889	0.013081	0.0107664	FALSE	FALSE	FALSE	7NrGVC	5	99893693	0.548896	0.171648	LUAD	TRUE	reported	3-indoxyl sulfate levels	0.0669031	5.34e-06	8242	TRUE	reported	bgmH18	2	1	TRUE	NA	0.00250653619174099	20.705757951629	21.3712561578679
rs117023050	C	T	C	T	0.16474	-0.140624	0.0449466	0.0549368	FALSE	FALSE	FALSE	7NrGVC	12	132005752	0.0718406	0.0781193	LUAD	TRUE	reported	3-indoxyl sulfate levels	0.0370405	8.68e-06	8242	TRUE	reported	bgmH18	2	1	TRUE	NA	0.00239425703819856	19.7760268863163	21.3712561578679
rs13176353	C	G	C	G	-0.114955	-0.078562	0.891315	0.913279	FALSE	TRUE	FALSE	7NrGVC	5	1801312	0.220371	0.0641039	LUAD	TRUE	reported	3-indoxyl sulfate levels	0.0245476	2.83e-06	8242	TRUE	reported	bgmH18	2	1	TRUE	NA	0.0026536951367203	21.9246292084803	21.3712561578679
rs139986278	C	T	C	T	-0.315708	0.0454274	0.0116698	0.0256929	FALSE	FALSE	FALSE	7NrGVC	7	79049588	0.705729	0.120306	LUAD	TRUE	reported	3-indoxyl sulfate levels	0.0706034	7.77e-06	8242	TRUE	reported	bgmH18	2	1	TRUE	NA	0.00242010951172976	19.9900805607585	21.3712561578679
rs140560919	C	T	C	T	0.292597	-0.0417564	0.0138957	0.0429366	FALSE	FALSE	FALSE	7NrGVC	1	147564521	0.639536	0.0891569	LUAD	TRUE	reported	3-indoxyl sulfate levels	0.0654917	7.91e-06	8242	TRUE	reported	bgmH18	2	1	TRUE	NA	0.00241592866244784	19.9554631539763	21.3712561578679
rs146369127	A	G	A	G	0.269587	-0.154895	0.0185524	0.0118069	FALSE	FALSE	FALSE	7NrGVC	3	22383982	0.338142	0.161712	LUAD	TRUE	reported	3-indoxyl sulfate levels	0.0567278	2.01e-06	8242	TRUE	reported	bgmH18	2	1	TRUE	NA	0.0027326562080146	22.5787872170986	21.3712561578679
rs191105317	G	C	G	C	-0.362577	0.245893	0.0117339	0.0112431	FALSE	TRUE	FALSE	7NrGVC	4	128815359	0.166284	0.177637	LUAD	TRUE	reported	3-indoxyl sulfate levels	0.0700538	2.27e-07	8242	TRUE	reported	bgmH18	2	1	TRUE	NA	0.00323962885971119	26.7813032870496	21.3712561578679
rs198542	A	G	A	G	0.0702721	-0.0295631	0.454857	0.440586	FALSE	FALSE	FALSE	7NrGVC	17	50567176	0.415609	0.0363155	LUAD	TRUE	reported	3-indoxyl sulfate levels	0.0153512	4.7e-06	8242	TRUE	reported	bgmH18	2	1	TRUE	NA	0.00253598005352454	20.9496034174381	21.3712561578679
rs2016346	C	T	C	T	-0.0742048	0.0354875	0.307059	0.275716	FALSE	FALSE	FALSE	7NrGVC	8	135425732	0.378947	0.0403342	LUAD	TRUE	reported	3-indoxyl sulfate levels	0.01661	7.91e-06	8242	TRUE	reported	bgmH18	2	1	TRUE	NA	0.00241569294720713	19.9535114418489	21.3712561578679
rs2496679	C	T	C	T	0.213632	-0.12108	0.974437	0.975478	FALSE	FALSE	FALSE	7NrGVC	6	80609375	0.292437	0.115008	LUAD	TRUE	reported	3-indoxyl sulfate levels	0.0481132	8.99e-06	8242	TRUE	reported	bgmH18	2	1	TRUE	NA	0.00238634867873306	19.7105493561737	21.3712561578679
rs4649261	G	A	G	A	0.0737226	0.041078	0.388522	0.394969	FALSE	FALSE	FALSE	7NrGVC	1	233808502	0.265536	0.0368941	LUAD	TRUE	reported	3-indoxyl sulfate levels	0.0158935	3.51e-06	8242	TRUE	reported	bgmH18	2	1	TRUE	NA	0.00260373823092617	21.5108115452302	21.3712561578679
rs4692540	T	G	T	G	-0.0952962	-0.0261099	0.837001	0.917973	FALSE	FALSE	FALSE	7NrGVC	4	26529176	0.68689	0.0647762	LUAD	TRUE	reported	3-indoxyl sulfate levels	0.0204074	3.02e-06	8242	TRUE	reported	bgmH18	2	1	TRUE	NA	0.0026387345264218	21.8006987542185	21.3712561578679
rs492467	G	A	G	A	-0.0701385	0.0253155	0.400124	0.329469	FALSE	FALSE	FALSE	7NrGVC	1	165912242	0.507776	0.0382233	LUAD	TRUE	reported	3-indoxyl sulfate levels	0.0156135	7.05e-06	8242	TRUE	reported	bgmH18	2	1	TRUE	NA	0.00244240556775793	20.1746966697995	21.3712561578679
rs55839541	A	G	A	G	0.101358	-0.0840958	0.139213	0.140761	FALSE	FALSE	FALSE	7NrGVC	1	213870367	0.108803	0.052442	LUAD	TRUE	reported	3-indoxyl sulfate levels	0.0221088	4.55e-06	8242	TRUE	reported	bgmH18	2	1	TRUE	NA	0.00254358958748278	21.0126256967861	21.3712561578679
rs56113850	C	T	C	T	-0.076687	0.0988282	0.576131	0.563497	FALSE	FALSE	FALSE	7NrGVC	19	40847202	0.00725688	0.0368099	LUAD	TRUE	reported	3-indoxyl sulfate levels	0.0152603	5.03e-07	8242	TRUE	reported	bgmH18	2	1	TRUE	NA	0.00305461241338225	25.2471264721939	21.3712561578679
rs651578	C	T	C	T	0.0800674	0.043766	0.240034	0.219287	FALSE	FALSE	FALSE	7NrGVC	6	25873655	0.311739	0.0432649	LUAD	TRUE	reported	3-indoxyl sulfate levels	0.01791	7.8e-06	8242	TRUE	reported	bgmH18	2	1	TRUE	NA	0.00241899983769838	19.9808924381998	21.3712561578679
rs6904845	C	T	C	T	0.0774978	0.00251557	0.743482	0.790319	FALSE	FALSE	FALSE	7NrGVC	6	31256646	0.954721	0.044304	LUAD	TRUE	reported	3-indoxyl sulfate levels	0.0174619	9.08e-06	8242	TRUE	reported	bgmH18	2	1	TRUE	NA	0.00238411116520606	19.6920239755235	21.3712561578679
rs72987107	T	C	T	C	-0.255879	0.175927	0.0209548	0.0170405	FALSE	FALSE	FALSE	7NrGVC	19	5335243	0.20396	0.138487	LUAD	TRUE	reported	3-indoxyl sulfate levels	0.0532644	1.56e-06	8242	TRUE	reported	bgmH18	2	1	TRUE	NA	0.00279221118747601	23.0722427591546	21.3712561578679
rs7651697	C	T	C	T	0.0706641	0.0397855	0.496355	0.545412	FALSE	FALSE	FALSE	7NrGVC	3	72185534	0.271204	0.036159	LUAD	TRUE	reported	3-indoxyl sulfate levels	0.0155505	5.52e-06	8242	TRUE	reported	bgmH18	2	1	TRUE	NA	0.00249913444236894	20.6444610888714	21.3712561578679
rs9479849	A	G	A	G	-0.39936	-0.0247727	0.00753433	0.0134647	FALSE	FALSE	FALSE	7NrGVC	6	154431131	0.872057	0.153824	LUAD	TRUE	reported	3-indoxyl sulfate levels	0.0884327	6.3e-06	8242	TRUE	reported	bgmH18	2	1	TRUE	NA	0.00246829722072817	20.3890954464237	21.3712561578679
