# Supplementary material for: Inflammatory factors and risk of lung adenocarcinoma: a Mendelian randomization study mediated by blood metabolites
Source: Front Endocrinol (Lausanne). 2024 Aug 27;15:1446863. doi: 10.3389/fendo.2024.1446863 (PMC11384989; doi:10.3389/fendo.2024.1446863)
Supplement: Supplementary file 1 [file DataSheet1.zip › supplementary files/S2/GCST90199656/OR.csv]

method	nsnp	b	se	pval	lo_ci	up_ci	or	or_lci95	or_uci95
MR Egger	21	-0.352675032323273	0.213739864211668	0.115373172917882	-0.771605166178143	0.0662551015315967	0.702805545356991	0.462270451565029	1.06849925819897
Weighted median	21	-0.175488007584596	0.154263693730576	0.255293965894103	-0.477844847296525	0.126868832127333	0.839047459318804	0.620118402565155	1.13526809731368
Inverse variance weighted	21	-0.233302459452286	0.111198878063327	0.0358994154796494	-0.451252260456406	-0.0153526584481655	0.791914015418473	0.636830174843268	0.984764592806164
Simple mode	21	-0.436010532269381	0.301680352161487	0.163868618261333	-1.02730402250589	0.155282957967133	0.646610915619228	0.357970741882692	1.16798840597691
Weighted mode	21	-0.244523107665214	0.239749203247108	0.319949783909412	-0.714431546029546	0.225385330699119	0.783077893054506	0.489470274048325	1.25280536756384
