# Supplementary material for: Inflammatory factors and risk of lung adenocarcinoma: a Mendelian randomization study mediated by blood metabolites
Source: Front Endocrinol (Lausanne). 2024 Aug 27;15:1446863. doi: 10.3389/fendo.2024.1446863 (PMC11384989; doi:10.3389/fendo.2024.1446863)
Supplement: Supplementary file 1 [file DataSheet1.zip › supplementary files/S2/GCST90199656/singlesnpOR.csv]

exposure	outcome	id.exposure	id.outcome	samplesize	SNP	b	se	p	lo_ci	up_ci	or	or_lci95	or_uci95
3-indoxyl sulfate levels	LUAD	bgmH18	7NrGVC	NA	rs11078452	-0.220338027957369	0.508428158728131	0.664745253141749	-1.21685721906451	0.776181163149768	0.80224757001635	0.296159470197612	2.17315746536046
3-indoxyl sulfate levels	LUAD	bgmH18	7NrGVC	NA	rs114842896	-0.337928203107038	0.56375997635235	0.548893791601847	-1.44289775675764	0.767041350543567	0.71324649494226	0.236242193448695	2.15338570608852
3-indoxyl sulfate levels	LUAD	bgmH18	7NrGVC	NA	rs117023050	-0.853611751851402	0.474197523370159	0.0718419232482195	-1.78303889765691	0.0758153939541095	0.425873999684512	0.168126451087945	1.07876340952687
3-indoxyl sulfate levels	LUAD	bgmH18	7NrGVC	NA	rs13176353	0.683415249445435	0.557643425688313	0.220371203711186	-0.409565864903658	1.77639636379453	1.98063054176162	0.663938426550821	5.9085258302317
3-indoxyl sulfate levels	LUAD	bgmH18	7NrGVC	NA	rs139986278	-0.143890557097064	0.381067315367365	0.705728663882982	-0.890782495217099	0.603001381022971	0.865982518513851	0.410334542279162	1.82759588848213
3-indoxyl sulfate levels	LUAD	bgmH18	7NrGVC	NA	rs140560919	-0.142709597159233	0.304708865777845	0.639536195331075	-0.739938974083808	0.454519779765343	0.867005813291218	0.4771430327233	1.57541665439487
3-indoxyl sulfate levels	LUAD	bgmH18	7NrGVC	NA	rs146369127	-0.574564055388427	0.599850883017356	0.338141019430705	-1.75027178610245	0.601143675325591	0.562950230440573	0.173726720525206	1.82420390481678
3-indoxyl sulfate levels	LUAD	bgmH18	7NrGVC	NA	rs191105317	-0.678181462144593	0.489929035763438	0.166283671047319	-1.63844237224093	0.282079447951745	0.507539132763878	0.194282426429296	1.32588405457482
3-indoxyl sulfate levels	LUAD	bgmH18	7NrGVC	NA	rs198542	-0.420694699603399	0.516784043738553	0.415608937746023	-1.43359142533096	0.592202026124166	0.656590528161083	0.238451003615972	1.80796522192525
3-indoxyl sulfate levels	LUAD	bgmH18	7NrGVC	NA	rs2016346	-0.478237256889042	0.543552438656259	0.378947906689949	-1.54360003665531	0.587125522877226	0.619875109893803	0.213610709155883	1.79881033766641
3-indoxyl sulfate levels	LUAD	bgmH18	7NrGVC	NA	rs2496679	-0.566769023367286	0.538346315158778	0.292434348635119	-1.62192780107849	0.488389754343919	0.567355593178245	0.19751755725894	1.62968990492651
3-indoxyl sulfate levels	LUAD	bgmH18	7NrGVC	NA	rs4649261	0.557196843301783	0.500444911058481	0.265535406005416	-0.423675182372841	1.53806886897641	1.74577196264689	0.654636484848058	4.65559102815869
3-indoxyl sulfate levels	LUAD	bgmH18	7NrGVC	NA	rs4692540	0.273986790659019	0.679735393436464	0.686890403135969	-1.05829458047645	1.60626816179449	1.31519742923268	0.347047166945272	4.98417633858118
3-indoxyl sulfate levels	LUAD	bgmH18	7NrGVC	NA	rs492467	-0.360935862614684	0.544968882995787	0.507775483188291	-1.42907487328643	0.707203148057058	0.697023702311033	0.239530415759506	2.02831043415871
3-indoxyl sulfate levels	LUAD	bgmH18	7NrGVC	NA	rs55839541	-0.829690798950255	0.517393792300558	0.108803054923216	-1.84378263185935	0.184401033958839	0.436184134065064	0.158217813023838	1.20249796893239
3-indoxyl sulfate levels	LUAD	bgmH18	7NrGVC	NA	rs56113850	-1.28872168685696	0.480001825602775	0.00725674363549544	-2.2295252650384	-0.347918108675525	0.275622890353393	0.107579489759881	0.706156701954249
3-indoxyl sulfate levels	LUAD	bgmH18	7NrGVC	NA	rs651578	0.546614477302872	0.540356000069941	0.311737890346109	-0.512483282834212	1.60571223743996	1.72739497230394	0.599006228453835	4.98140628360913
3-indoxyl sulfate levels	LUAD	bgmH18	7NrGVC	NA	rs6904845	0.032459889183951	0.57168074448565	0.954720645860071	-1.08803437000792	1.15295414837582	1.03299245814251	0.336878020876422	3.16753647448775
3-indoxyl sulfate levels	LUAD	bgmH18	7NrGVC	NA	rs72987107	-0.687539813740088	0.54122065507525	0.203959883486406	-1.74833229768758	0.373252670207403	0.50281155876371	0.174063988444907	1.45245128464015
3-indoxyl sulfate levels	LUAD	bgmH18	7NrGVC	NA	rs7651697	0.563022807903872	0.511702547686874	0.271204415885384	-0.4399141855624	1.56595980137014	1.75597245330137	0.644091691077858	4.78726755750138
3-indoxyl sulfate levels	LUAD	bgmH18	7NrGVC	NA	rs9479849	0.062030999599359	0.385176282051282	0.872057375016272	-0.692914513221154	0.816976512419872	1.06399532764568	0.500116347203968	2.26364537688292
3-indoxyl sulfate levels	LUAD	bgmH18	7NrGVC	NA	All - Inverse variance weighted	-0.233302459452286	0.111198878063327	0.0358994154796494	-0.451252260456406	-0.0153526584481655	0.791914015418473	0.636830174843268	0.984764592806164
3-indoxyl sulfate levels	LUAD	bgmH18	7NrGVC	NA	All - MR Egger	-0.352675032323273	0.213739864211668	0.115373172917882	-0.771605166178143	0.0662551015315967	0.702805545356991	0.462270451565029	1.06849925819897
