# Supplementary material for: Inflammatory factors and risk of lung adenocarcinoma: a Mendelian randomization study mediated by blood metabolites
Source: Front Endocrinol (Lausanne). 2024 Aug 27;15:1446863. doi: 10.3389/fendo.2024.1446863 (PMC11384989; doi:10.3389/fendo.2024.1446863)
Supplement: Supplementary file 1 [file DataSheet1.zip › supplementary files/S2/GCST90199661/harmonise.csv]

SNP	effect_allele.exposure	other_allele.exposure	effect_allele.outcome	other_allele.outcome	beta.exposure	beta.outcome	eaf.exposure	eaf.outcome	remove	palindromic	ambiguous	id.outcome	chr.outcome	pos.outcome	pval.outcome	se.outcome	outcome	mr_keep.outcome	pval_origin.outcome	exposure	se.exposure	pval.exposure	samplesize.exposure	mr_keep.exposure	pval_origin.exposure	id.exposure	action	SNP_index	mr_keep	samplesize.outcome	R2	f	meanf
rs10504250	G	C	G	C	-0.0742667	0.0055838	0.32379	0.315659	FALSE	TRUE	FALSE	7NrGVC	8	58286174	0.885719	0.038851	LUAD	TRUE	reported	Maleate levels	0.0165607	7.31e-06	8171	TRUE	reported	gyQxyV	2	1	TRUE	NA	0.00245520674888323	20.1059481913192	21.8506171761592
rs115520044	A	G	A	G	0.286001	-0.231602	0.0166093	0.00997047	FALSE	FALSE	FALSE	7NrGVC	14	49488289	0.200323	0.180849	LUAD	TRUE	reported	Maleate levels	0.0604766	2.25e-06	8171	TRUE	reported	gyQxyV	2	1	TRUE	NA	0.00272959422100804	22.3590864245061	21.8506171761592
rs116633901	G	T	G	T	0.224574	-0.0267336	0.0244785	0.00894491	FALSE	FALSE	FALSE	7NrGVC	4	148481453	0.889761	0.192874	LUAD	TRUE	reported	Maleate levels	0.0501538	7.54e-06	8171	TRUE	reported	gyQxyV	2	1	TRUE	NA	0.00244777611174087	20.0449486031631	21.8506171761592
rs116882896	G	A	G	A	-0.166328	-0.0462655	0.0467255	0.0497774	FALSE	FALSE	FALSE	7NrGVC	20	58754233	0.572199	0.0819125	LUAD	TRUE	reported	Maleate levels	0.0373322	8.38e-06	8171	TRUE	reported	gyQxyV	2	1	TRUE	NA	0.00242345289711179	19.845280819803	21.8506171761592
rs117247923	A	G	A	G	0.285202	-0.0487968	0.0161251	0.0362281	FALSE	FALSE	FALSE	7NrGVC	9	108564519	0.617153	0.0976154	LUAD	TRUE	reported	Maleate levels	0.0612361	3.2e-06	8171	TRUE	reported	gyQxyV	2	1	TRUE	NA	0.00264766773657175	21.6862156335158	21.8506171761592
rs12376985	G	A	G	A	0.1074	-0.0448948	0.119885	0.0932106	FALSE	FALSE	FALSE	7NrGVC	9	134200542	0.461463	0.0609619	LUAD	TRUE	reported	Maleate levels	0.023991	7.58e-06	8171	TRUE	reported	gyQxyV	2	1	TRUE	NA	0.00244665525677143	20.0357473591655	21.8506171761592
rs13200335	A	C	A	C	-0.0760477	-0.0248691	0.40824	0.399049	FALSE	FALSE	FALSE	7NrGVC	6	41723085	0.499396	0.036819	LUAD	TRUE	reported	Maleate levels	0.0156955	1.26e-06	8171	TRUE	reported	gyQxyV	2	1	TRUE	NA	0.00286484200463172	23.4701325574414	21.8506171761592
rs139060216	C	T	C	T	-0.195659	0.136191	0.0331348	0.0202475	FALSE	FALSE	FALSE	7NrGVC	1	242382913	0.289545	0.128589	LUAD	TRUE	reported	Maleate levels	0.0433217	6.29e-06	8171	TRUE	reported	gyQxyV	2	1	TRUE	NA	0.00249017946526755	20.3930584270998	21.8506171761592
rs150357582	T	G	T	G	-0.424684	0.107098	0.00817154	0.00121175	FALSE	FALSE	FALSE	7NrGVC	5	24390851	0.823694	0.480699	LUAD	TRUE	reported	Maleate levels	0.0860667	8.04e-07	8171	TRUE	reported	gyQxyV	2	1	TRUE	NA	0.002970941505855	24.3419396401394	21.8506171761592
rs2472297	T	C	T	C	0.0860376	-0.115376	0.250184	0.248264	FALSE	FALSE	FALSE	7NrGVC	15	74735539	0.00609635	0.042069	LUAD	TRUE	reported	Maleate levels	0.0177102	1.19e-06	8171	TRUE	reported	gyQxyV	2	1	TRUE	NA	0.00288006197412099	23.5951818526205	21.8506171761592
rs3856630	C	T	C	T	0.247925	-0.270625	0.0194312	0.0037267	FALSE	FALSE	FALSE	7NrGVC	3	137699699	0.329525	0.277545	LUAD	TRUE	reported	Maleate levels	0.0558662	9.09e-06	8171	TRUE	reported	gyQxyV	2	1	TRUE	NA	0.00240448271083803	19.6895624773967	21.8506171761592
rs6137886	G	T	G	T	0.165992	-0.101498	0.047164	0.0537786	FALSE	FALSE	FALSE	7NrGVC	20	23286377	0.197861	0.0788227	LUAD	TRUE	reported	Maleate levels	0.0366881	6.06e-06	8171	TRUE	reported	gyQxyV	2	1	TRUE	NA	0.00249897558428957	20.4652737675324	21.8506171761592
rs61457016	G	T	G	T	-0.269244	-0.471315	0.0211932	0.00633339	FALSE	FALSE	FALSE	7NrGVC	19	40579494	0.0198957	0.202428	LUAD	TRUE	reported	Maleate levels	0.0526641	3.18e-07	8171	TRUE	reported	gyQxyV	2	1	TRUE	NA	0.0031886035011479	26.1310234738144	21.8506171761592
rs61880906	C	A	C	A	-0.160747	0.00623384	0.0528864	0.104276	FALSE	FALSE	FALSE	7NrGVC	11	35453504	0.919757	0.0618805	LUAD	TRUE	reported	Maleate levels	0.0347303	3.68e-06	8171	TRUE	reported	gyQxyV	2	1	TRUE	NA	0.00261490758996162	21.4171840595494	21.8506171761592
rs62337911	G	A	G	A	-0.191127	-0.0147341	0.0398995	0.0265284	FALSE	FALSE	FALSE	7NrGVC	4	182887202	0.896279	0.113024	LUAD	TRUE	reported	Maleate levels	0.0392515	1.12e-06	8171	TRUE	reported	gyQxyV	2	1	TRUE	NA	0.00289333007177867	23.704197423593	21.8506171761592
rs6553200	T	C	T	C	-0.0778103	0.0776816	0.273903	0.259031	FALSE	FALSE	FALSE	7NrGVC	4	188374075	0.0591003	0.0411569	LUAD	TRUE	reported	Maleate levels	0.017129	5.56e-06	8171	TRUE	reported	gyQxyV	2	1	TRUE	NA	0.00251906604224842	20.6302193842223	21.8506171761592
rs7245628	A	G	A	G	0.076776	-0.0860152	0.684799	0.746128	FALSE	FALSE	FALSE	7NrGVC	19	570206	0.0381312	0.0414843	LUAD	TRUE	reported	Maleate levels	0.0170744	6.91e-06	8171	TRUE	reported	gyQxyV	2	1	TRUE	NA	0.0024683771788209	20.2140691206966	21.8506171761592
rs72710584	G	A	G	A	-0.105459	0.101314	0.140637	0.0967893	FALSE	FALSE	FALSE	7NrGVC	1	171037487	0.0989851	0.0614102	LUAD	TRUE	reported	Maleate levels	0.0227622	3.6e-06	8171	TRUE	reported	gyQxyV	2	1	TRUE	NA	0.00262013828138304	21.4601381501089	21.8506171761592
rs73073176	T	C	T	C	-0.120147	0.0767119	0.130699	0.088931	FALSE	FALSE	FALSE	7NrGVC	7	17523328	0.214352	0.0617804	LUAD	TRUE	reported	Maleate levels	0.0230713	1.91e-07	8171	TRUE	reported	gyQxyV	2	1	TRUE	NA	0.00330801511176018	27.112865215826	21.8506171761592
rs73396358	T	G	T	G	-0.142941	-0.0220807	0.0625536	0.0644304	FALSE	FALSE	FALSE	7NrGVC	12	115022298	0.765477	0.0740229	LUAD	TRUE	reported	Maleate levels	0.0315949	6.06e-06	8171	TRUE	reported	gyQxyV	2	1	TRUE	NA	0.00249872183676447	20.4631905054949	21.8506171761592
rs74069834	G	A	G	A	-0.276781	0.0200937	0.0174547	0.0135881	FALSE	FALSE	FALSE	7NrGVC	12	21946362	0.894246	0.151157	LUAD	TRUE	reported	Maleate levels	0.0589389	2.65e-06	8171	TRUE	reported	gyQxyV	2	1	TRUE	NA	0.00269167567238877	22.0476436738542	21.8506171761592
rs75102017	C	G	C	G	-0.344294	0.0209725	0.0104294	0.0145677	FALSE	TRUE	FALSE	7NrGVC	10	69166680	0.888378	0.149422	LUAD	TRUE	reported	Maleate levels	0.075865	5.67e-06	8171	TRUE	reported	gyQxyV	2	1	TRUE	NA	0.00251424431284155	20.5906316701772	21.8506171761592
rs76680658	C	G	C	G	-0.200611	-0.0428266	0.0357502	0.0674157	FALSE	TRUE	FALSE	7NrGVC	16	5075878	0.555316	0.0726105	LUAD	TRUE	reported	Maleate levels	0.0420445	1.83e-06	8171	TRUE	reported	gyQxyV	2	1	TRUE	NA	0.00277848164450776	22.7606566206212	21.8506171761592
