# Supplementary material for: Inflammatory factors and risk of lung adenocarcinoma: a Mendelian randomization study mediated by blood metabolites
Source: Front Endocrinol (Lausanne). 2024 Aug 27;15:1446863. doi: 10.3389/fendo.2024.1446863 (PMC11384989; doi:10.3389/fendo.2024.1446863)
Supplement: Supplementary file 1 [file DataSheet1.zip › supplementary files/S2/GCST90199661/OR.csv]

method	nsnp	b	se	pval	lo_ci	up_ci	or	or_lci95	or_uci95
MR Egger	23	0.182666822905888	0.253123872281207	0.478468519621655	-0.313455966765278	0.678789612577055	1.20041439086777	0.730916562915595	1.97149002076839
Weighted median	23	-0.0748261639916868	0.163499671725855	0.647201545538432	-0.395285520574362	0.245633192590988	0.927904775571488	0.673487717194383	1.27843054972874
Inverse variance weighted	23	-0.254002967255351	0.120255604238165	0.0346699544579829	-0.489703951562154	-0.0183019829485483	0.77568950037424	0.612807788120769	0.981864481252742
Simple mode	23	-0.0726934718657466	0.282135478931037	0.799068331353519	-0.62567901057058	0.480292066839087	0.929885822510697	0.534898103715652	1.61654647287001
Weighted mode	23	-0.0240176481679173	0.227904090700139	0.917025372705096	-0.47070966594019	0.422674369604355	0.976268480255803	0.624558882806753	1.52603729092406
