# Supplementary material for: Inflammatory factors and risk of lung adenocarcinoma: a Mendelian randomization study mediated by blood metabolites
Source: Front Endocrinol (Lausanne). 2024 Aug 27;15:1446863. doi: 10.3389/fendo.2024.1446863 (PMC11384989; doi:10.3389/fendo.2024.1446863)
Supplement: Supplementary file 1 [file DataSheet1.zip › supplementary files/S2/GCST90199661/singlesnpOR.csv]

exposure	outcome	id.exposure	id.outcome	samplesize	SNP	b	se	p	lo_ci	up_ci	or	or_lci95	or_uci95
Maleate levels	LUAD	gyQxyV	7NrGVC	NA	rs10504250	-0.0751857831302589	0.523128131450569	0.88571884806477	-1.10051692077337	0.950145354512857	0.9275711432493	0.332699060185154	2.58608553120044
Maleate levels	LUAD	gyQxyV	7NrGVC	NA	rs115520044	-0.809794371348352	0.632336949870805	0.20032104373699	-2.04917479309513	0.429586050398425	0.444949551192916	0.128841180363276	1.53662130809854
Maleate levels	LUAD	gyQxyV	7NrGVC	NA	rs116633901	-0.119041385022309	0.858843855477482	0.889761065997615	-1.80237534175817	1.56429257171356	0.887771059576582	0.164906712829503	4.77929273283486
Maleate levels	LUAD	gyQxyV	7NrGVC	NA	rs116882896	0.278158217497956	0.492475710644029	0.572198844985854	-0.68709417536434	1.24341061036025	1.32069513775989	0.503035680825051	3.46741933701765
Maleate levels	LUAD	gyQxyV	7NrGVC	NA	rs117247923	-0.171095574364836	0.342267585781306	0.617153704782959	-0.841940042496196	0.499748893766523	0.842741025184302	0.4308737985709	1.64830731848696
Maleate levels	LUAD	gyQxyV	7NrGVC	NA	rs12376985	-0.418014897579143	0.567615456238361	0.461462786018497	-1.53054119180633	0.694511396648045	0.658352420494482	0.216418511691769	2.00273029410833
Maleate levels	LUAD	gyQxyV	7NrGVC	NA	rs13200335	0.327019752076657	0.484156654310387	0.499394971763272	-0.621927290371701	1.27596679452502	1.38682886965992	0.536908660901424	3.58216295206181
Maleate levels	LUAD	gyQxyV	7NrGVC	NA	rs139060216	-0.696063048466976	0.657209737349164	0.289545775980695	-1.98419413367134	0.592068036737385	0.498544189553441	0.137491369148964	1.80772299000246
Maleate levels	LUAD	gyQxyV	7NrGVC	NA	rs150357582	-0.252182799446176	1.13189807009447	0.823693980800319	-2.47070301683134	1.96633741793899	0.777102671146557	0.084525415319413	7.14446133415706
Maleate levels	LUAD	gyQxyV	7NrGVC	NA	rs2472297	-1.34099509981682	0.488960640464169	0.00609656501398623	-2.2993579551266	-0.382632244507053	0.26158523560338	0.100323235068284	0.682063685836104
Maleate levels	LUAD	gyQxyV	7NrGVC	NA	rs3856630	-1.09155994756479	1.11947161439952	0.329526973843941	-3.28572431178784	1.10260441665826	0.33569242247423	0.0374134762550913	3.01200032144251
Maleate levels	LUAD	gyQxyV	7NrGVC	NA	rs6137886	-0.61146320304593	0.47485842691214	0.197859208948344	-1.54218571979372	0.319259313701865	0.542556417791371	0.213913036126328	1.37610812233418
Maleate levels	LUAD	gyQxyV	7NrGVC	NA	rs61457016	1.75051254624058	0.751838481080358	0.019895684515661	0.276909123323082	3.22411596915809	5.75755293198009	1.31904649502591	25.1313474464761
Maleate levels	LUAD	gyQxyV	7NrGVC	NA	rs61880906	-0.0387804438029948	0.384955862317804	0.91975687760693	-0.79329393394589	0.715733046339901	0.96196189065679	0.452352319912099	2.04568571518723
Maleate levels	LUAD	gyQxyV	7NrGVC	NA	rs62337911	0.0770906256049642	0.591355486142722	0.896279572427343	-1.08196612723477	1.2361473784447	1.08013996029449	0.33892849358299	3.44232590624398
Maleate levels	LUAD	gyQxyV	7NrGVC	NA	rs6553200	-0.99834597733205	0.528938970804636	0.0590997957237991	-2.03506636010914	0.0383744054450376	0.368488425604403	0.130671810820674	1.03912021232148
Maleate levels	LUAD	gyQxyV	7NrGVC	NA	rs7245628	-1.1203396894863	0.540329009065333	0.0381313652564548	-2.17938454725435	-0.0612948317182451	0.326168979629624	0.113111123774301	0.940545896130522
Maleate levels	LUAD	gyQxyV	7NrGVC	NA	rs72710584	-0.960695625788221	0.582313505722603	0.0989856744119673	-2.10203009700452	0.180638845428081	0.382626628428046	0.122208081993592	1.19798244431895
Maleate levels	LUAD	gyQxyV	7NrGVC	NA	rs73073176	-0.638483690812089	0.514206763381524	0.214352184956641	-1.64632894703988	0.369361565415699	0.528092568870511	0.192756229684068	1.44681062580104
Maleate levels	LUAD	gyQxyV	7NrGVC	NA	rs73396358	0.154474223630729	0.517856318341134	0.765477617567558	-0.860524160317893	1.16947260757935	1.16704419550765	0.422940335666635	3.22029383203976
Maleate levels	LUAD	gyQxyV	7NrGVC	NA	rs74069834	-0.0725978300533635	0.546124914643707	0.894246648091574	-1.14300266275503	0.997807002648303	0.929974762729205	0.318860153450738	2.71232717526386
Maleate levels	LUAD	gyQxyV	7NrGVC	NA	rs75102017	-0.060914509111399	0.433995364426914	0.888377526822992	-0.911545423388151	0.789716405165353	0.940903675028986	0.401902634117028	2.20277164300761
Maleate levels	LUAD	gyQxyV	7NrGVC	NA	rs76680658	0.213480816106794	0.361946752670591	0.555316181630814	-0.495934819127565	0.922896451341153	1.23797974876899	0.60900133501757	2.51656896337989
Maleate levels	LUAD	gyQxyV	7NrGVC	NA	All - Inverse variance weighted	-0.254002967255351	0.120255604238165	0.0346699544579829	-0.489703951562154	-0.0183019829485483	0.77568950037424	0.612807788120769	0.981864481252742
Maleate levels	LUAD	gyQxyV	7NrGVC	NA	All - MR Egger	0.182666822905888	0.253123872281207	0.478468519621655	-0.313455966765278	0.678789612577055	1.20041439086777	0.730916562915595	1.97149002076839
