# Supplementary material for: Inflammatory factors and risk of lung adenocarcinoma: a Mendelian randomization study mediated by blood metabolites
Source: Front Endocrinol (Lausanne). 2024 Aug 27;15:1446863. doi: 10.3389/fendo.2024.1446863 (PMC11384989; doi:10.3389/fendo.2024.1446863)
Supplement: Supplementary file 1 [file DataSheet1.zip › supplementary files/S2/GCST90199675/harmonise.csv]

SNP	effect_allele.exposure	other_allele.exposure	effect_allele.outcome	other_allele.outcome	beta.exposure	beta.outcome	eaf.exposure	eaf.outcome	remove	palindromic	ambiguous	id.outcome	chr.outcome	pos.outcome	pval.outcome	se.outcome	outcome	mr_keep.outcome	pval_origin.outcome	exposure	se.exposure	pval.exposure	samplesize.exposure	mr_keep.exposure	pval_origin.exposure	id.exposure	action	SNP_index	mr_keep	samplesize.outcome	R2	f	meanf
rs1047891	A	C	A	C	-0.267116	0.0559127	0.30892	0.32282	FALSE	FALSE	FALSE	7NrGVC	2	210675783	0.148546	0.0387023	LUAD	TRUE	reported	Homoarginine levels	0.0153908	1.79e-67	8265	TRUE	reported	AJyRvw	2	1	TRUE	NA	0.0351632020956051	301.14267982633	48.9331711613443
rs114917035	C	T	C	T	0.256701	-0.25847	0.0158173	0.00232707	FALSE	FALSE	FALSE	7NrGVC	2	132615774	0.486341	0.37129	LUAD	TRUE	reported	Homoarginine levels	0.0579099	9.3e-06	8265	TRUE	reported	AJyRvw	2	1	TRUE	NA	0.00237178520933237	19.644654084714	48.9331711613443
rs116979298	T	C	T	C	-0.181869	0.155289	0.0342134	0.0262043	FALSE	FALSE	FALSE	7NrGVC	12	65944802	0.168091	0.112662	LUAD	TRUE	reported	Homoarginine levels	0.0396223	4.43e-06	8265	TRUE	reported	AJyRvw	2	1	TRUE	NA	0.00254266686488557	21.0636140580697	48.9331711613443
rs117313139	G	C	G	C	0.134168	0.0130162	0.0676518	0.0723286	FALSE	TRUE	FALSE	7NrGVC	19	2940349	0.853181	0.0703346	LUAD	TRUE	reported	Homoarginine levels	0.0291427	4.15e-06	8265	TRUE	reported	AJyRvw	2	1	TRUE	NA	0.00255789762515709	21.1901102092541	48.9331711613443
rs12306007	T	C	T	C	0.102709	0.0097875	0.142736	0.143614	FALSE	FALSE	FALSE	7NrGVC	12	46790259	0.848189	0.0511283	LUAD	TRUE	reported	Homoarginine levels	0.0203538	4.51e-07	8265	TRUE	reported	AJyRvw	2	1	TRUE	NA	0.00307147624164993	25.4578012163541	48.9331711613443
rs13135092	G	A	G	A	0.152931	-0.0266348	0.0821459	0.0176125	FALSE	FALSE	FALSE	7NrGVC	4	102276925	0.842302	0.133877	LUAD	TRUE	reported	Homoarginine levels	0.0264972	7.85e-09	8265	TRUE	reported	AJyRvw	2	1	TRUE	NA	0.00401422182940111	33.3032014144482	48.9331711613443
rs144260607	T	C	T	C	-0.22454	0.0987216	0.0232219	0.0319405	FALSE	FALSE	FALSE	7NrGVC	10	130768274	0.334438	0.10228	LUAD	TRUE	reported	Homoarginine levels	0.0480399	2.95e-06	8265	TRUE	reported	AJyRvw	2	1	TRUE	NA	0.0026362946556997	21.8412827971584	48.9331711613443
rs145421014	A	C	A	C	-0.365808	-0.0102234	0.00976823	0.00852941	FALSE	FALSE	FALSE	7NrGVC	16	87911551	0.959529	0.201468	LUAD	TRUE	reported	Homoarginine levels	0.0735614	6.6e-07	8265	TRUE	reported	AJyRvw	2	1	TRUE	NA	0.00298308819260729	24.7230086507056	48.9331711613443
rs146683630	C	G	C	G	0.221959	0.0440482	0.0313998	0.0181425	FALSE	TRUE	FALSE	7NrGVC	11	98743205	0.743908	0.134834	LUAD	TRUE	reported	Homoarginine levels	0.0415351	9.1e-08	8265	TRUE	reported	AJyRvw	2	1	TRUE	NA	0.00344329439824744	28.5502485235283	48.9331711613443
rs1805120	A	G	A	G	0.080005	0.0728235	0.208831	0.292922	FALSE	FALSE	FALSE	7NrGVC	7	150952443	0.0669252	0.0397471	LUAD	TRUE	reported	Homoarginine levels	0.017912	7.95e-06	8265	TRUE	reported	AJyRvw	2	1	TRUE	NA	0.00240799842471974	19.9453192808681	48.9331711613443
rs182871603	A	T	A	T	-0.318919	0.00956262	0.0116236	0.0326992	FALSE	TRUE	FALSE	7NrGVC	1	223453245	0.924477	0.100876	LUAD	TRUE	reported	Homoarginine levels	0.0667807	1.79e-06	8265	TRUE	reported	AJyRvw	2	1	TRUE	NA	0.00275181510252848	22.8009923071764	48.9331711613443
rs2282841	T	C	T	C	-0.111787	0.0248885	0.0908258	0.115617	FALSE	FALSE	FALSE	7NrGVC	6	16423181	0.655137	0.055724	LUAD	TRUE	reported	Homoarginine levels	0.0248422	6.8e-06	8265	TRUE	reported	AJyRvw	2	1	TRUE	NA	0.00244397597534486	20.2440494547857	48.9331711613443
rs2781666	T	G	T	G	0.0781012	-0.0161738	0.306099	0.340019	FALSE	FALSE	FALSE	7NrGVC	6	131572419	0.66931	0.0378694	LUAD	TRUE	reported	Homoarginine levels	0.0156659	6.18e-07	8265	TRUE	reported	AJyRvw	2	1	TRUE	NA	0.00299818071506483	24.8484674444716	48.9331711613443
rs3095953	C	G	C	G	0.193999	0.0156012	0.0296862	0.0511569	FALSE	TRUE	FALSE	7NrGVC	5	165167810	0.850201	0.0826061	LUAD	TRUE	reported	Homoarginine levels	0.0422424	4.38e-06	8265	TRUE	reported	AJyRvw	2	1	TRUE	NA	0.00254537692639872	21.0861216703997	48.9331711613443
rs34544263	G	A	G	A	0.0949334	-0.0968827	0.156	0.113053	FALSE	FALSE	FALSE	7NrGVC	1	32569015	0.08769	0.0567324	LUAD	TRUE	reported	Homoarginine levels	0.0196998	1.44e-06	8265	TRUE	reported	AJyRvw	2	1	TRUE	NA	0.00280190250623632	23.2171726633038	48.9331711613443
rs35770448	C	T	C	T	0.107377	-0.0711076	0.0983936	0.109554	FALSE	FALSE	FALSE	7NrGVC	15	90246328	0.214086	0.0572336	LUAD	TRUE	reported	Homoarginine levels	0.0239115	7.1e-06	8265	TRUE	reported	AJyRvw	2	1	TRUE	NA	0.00243392786422618	20.1606154257456	48.9331711613443
rs37370	T	C	T	C	-0.148341	-0.000834525	0.901746	0.896767	FALSE	FALSE	FALSE	7NrGVC	5	35039381	0.988664	0.0587354	LUAD	TRUE	reported	Homoarginine levels	0.0241157	7.69e-10	8265	TRUE	reported	AJyRvw	2	1	TRUE	NA	0.00455717934545776	37.828363568645	48.9331711613443
rs4978869	T	G	T	G	0.103357	0.0554748	0.114664	0.123967	FALSE	FALSE	FALSE	7NrGVC	9	110101283	0.317954	0.0555486	LUAD	TRUE	reported	Homoarginine levels	0.0233778	9.82e-06	8265	TRUE	reported	AJyRvw	2	1	TRUE	NA	0.00235941189401387	19.5419279374442	48.9331711613443
rs56162443	T	C	T	C	0.224743	-0.0842954	0.0207348	0.00555826	FALSE	FALSE	FALSE	7NrGVC	3	197019188	0.714855	0.230729	LUAD	TRUE	reported	Homoarginine levels	0.0501508	7.42e-06	8265	TRUE	reported	AJyRvw	2	1	TRUE	NA	0.00242392837458528	20.0775867915153	48.9331711613443
rs62356073	A	G	A	G	-0.0640151	0.00769612	0.572483	0.537589	FALSE	FALSE	FALSE	7NrGVC	5	36241820	0.830269	0.0359034	LUAD	TRUE	reported	Homoarginine levels	0.0144212	9.04e-06	8265	TRUE	reported	AJyRvw	2	1	TRUE	NA	0.00237840079939114	19.699579300525	48.9331711613443
rs6465696	T	A	T	A	-0.0725476	-0.000945359	0.715181	0.737207	FALSE	TRUE	FALSE	7NrGVC	7	98675533	0.981478	0.0407194	LUAD	TRUE	reported	Homoarginine levels	0.0159349	5.29e-06	8265	TRUE	reported	AJyRvw	2	1	TRUE	NA	0.00250159365915239	20.7225076994388	48.9331711613443
rs6473159	G	A	G	A	-0.0704143	0.0659705	0.309664	0.177244	FALSE	FALSE	FALSE	7NrGVC	8	79462003	0.156787	0.0465906	LUAD	TRUE	reported	Homoarginine levels	0.0159401	9.99e-06	8265	TRUE	reported	AJyRvw	2	1	TRUE	NA	0.00235544316088252	19.5089791298395	48.9331711613443
rs72623915	T	C	T	C	0.355872	-0.0844784	0.256124	0.312607	FALSE	FALSE	FALSE	7NrGVC	15	45355235	0.0290717	0.0387069	LUAD	TRUE	reported	Homoarginine levels	0.0159872	9.07e-110	8265	TRUE	reported	AJyRvw	2	1	TRUE	NA	0.0565605957820409	495.379142377894	48.9331711613443
rs72629024	G	C	G	C	0.117324	0.0101502	0.144402	0.17879	FALSE	TRUE	FALSE	7NrGVC	20	63521166	0.831048	0.0475733	LUAD	TRUE	reported	Homoarginine levels	0.0206359	1.3e-08	8265	TRUE	reported	AJyRvw	2	1	TRUE	NA	0.00389572988651995	32.316311673523	48.9331711613443
rs72682642	A	G	A	G	0.270338	-0.0550529	0.0141767	0.00983398	FALSE	FALSE	FALSE	7NrGVC	4	121989928	0.750817	0.173361	LUAD	TRUE	reported	Homoarginine levels	0.0607798	8.67e-06	8265	TRUE	reported	AJyRvw	2	1	TRUE	NA	0.00238789108240198	19.7783726134757	48.9331711613443
rs75686987	A	G	A	G	0.222727	-0.0706134	0.0231924	0.0103873	FALSE	FALSE	FALSE	7NrGVC	17	77819845	0.693538	0.179195	LUAD	TRUE	reported	Homoarginine levels	0.0475935	2.87e-06	8265	TRUE	reported	AJyRvw	2	1	TRUE	NA	0.00264276369745029	21.8950197955023	48.9331711613443
rs76205147	A	G	A	G	0.157438	-0.0201016	0.0473369	0.0345815	FALSE	FALSE	FALSE	7NrGVC	2	54065347	0.833429	0.095583	LUAD	TRUE	reported	Homoarginine levels	0.0338988	3.41e-06	8265	TRUE	reported	AJyRvw	2	1	TRUE	NA	0.0026030090294309	21.564796971422	48.9331711613443
rs77433867	A	G	A	G	-0.161837	0.133302	0.041419	0.0204471	FALSE	FALSE	FALSE	7NrGVC	12	21504329	0.283821	0.124375	LUAD	TRUE	reported	Homoarginine levels	0.0362499	8.03e-06	8265	TRUE	reported	AJyRvw	2	1	TRUE	NA	0.00240576435512126	19.9267699792958	48.9331711613443
rs7818335	T	C	T	C	0.070804	-0.0672174	0.374752	0.294218	FALSE	FALSE	FALSE	7NrGVC	8	41146640	0.0885686	0.0394701	LUAD	TRUE	reported	Homoarginine levels	0.0152316	3.34e-06	8265	TRUE	reported	AJyRvw	2	1	TRUE	NA	0.00260764047684583	21.6032668131512	48.9331711613443
