# Supplementary material for: Inflammatory factors and risk of lung adenocarcinoma: a Mendelian randomization study mediated by blood metabolites
Source: Front Endocrinol (Lausanne). 2024 Aug 27;15:1446863. doi: 10.3389/fendo.2024.1446863 (PMC11384989; doi:10.3389/fendo.2024.1446863)
Supplement: Supplementary file 1 [file DataSheet1.zip › supplementary files/S2/GCST90199675/OR.csv]

method	nsnp	b	se	pval	lo_ci	up_ci	or	or_lci95	or_uci95
MR Egger	29	-0.219267227152885	0.120598212019297	0.0801510122098424	-0.455639722710708	0.017105268404937	0.803107077458222	0.634042226969066	1.01725240122682
Weighted median	29	-0.220894650897166	0.0941407140561121	0.0189541963598009	-0.405410450447146	-0.0363788513471867	0.801801144872247	0.666703106103184	0.964274907426257
Inverse variance weighted	29	-0.190228264663348	0.066471435175347	0.00421236404014243	-0.320512277607028	-0.0599442517196681	0.826770389937663	0.725777142447411	0.941817036800942
Simple mode	29	-0.0976287029027274	0.1613824690821	0.550082416615186	-0.413938342303644	0.218680936498189	0.90698560236387	0.661041708318337	1.24443415981735
Weighted mode	29	-0.205245872896889	0.0925410360730959	0.034847993952493	-0.386626303600157	-0.0238654421936207	0.814447041337901	0.67934491624708	0.976417085460029
