# Supplementary material for: Inflammatory factors and risk of lung adenocarcinoma: a Mendelian randomization study mediated by blood metabolites
Source: Front Endocrinol (Lausanne). 2024 Aug 27;15:1446863. doi: 10.3389/fendo.2024.1446863 (PMC11384989; doi:10.3389/fendo.2024.1446863)
Supplement: Supplementary file 1 [file DataSheet1.zip › supplementary files/S2/GCST90199675/singlesnpOR.csv]

exposure	outcome	id.exposure	id.outcome	samplesize	SNP	b	se	p	lo_ci	up_ci	or	or_lci95	or_uci95
Homoarginine levels	LUAD	AJyRvw	7NrGVC	NA	rs1047891	-0.209319920933228	0.144889486215727	0.14854589334787	-0.493303313916051	0.0746634720495964	0.81113569484089	0.610606035667528	1.07752147376948
Homoarginine levels	LUAD	AJyRvw	7NrGVC	NA	rs114917035	-1.00689128597084	1.44639093731618	0.486340855905739	-3.84181752311054	1.82803495116887	0.365352993972975	0.0214545717072949	6.22164879477088
Homoarginine levels	LUAD	AJyRvw	7NrGVC	NA	rs116979298	-0.853850848687792	0.619467858733484	0.16809160343729	-2.06800785180542	0.360306154429837	0.42577218673055	0.126437413042482	1.43376830189025
Homoarginine levels	LUAD	AJyRvw	7NrGVC	NA	rs117313139	0.0970141911633176	0.524227833760658	0.853181094896031	-0.930472363007572	1.12450074533421	1.10187601041248	0.394367381805147	3.07867942010075
Homoarginine levels	LUAD	AJyRvw	7NrGVC	NA	rs12306007	0.0952934991091336	0.497797661353922	0.84818857201371	-0.880389917144554	1.07097691536282	1.09998165138832	0.41462121223979	2.91822897061818
Homoarginine levels	LUAD	AJyRvw	7NrGVC	NA	rs13135092	-0.174162203869719	0.875407863677083	0.842302027183914	-1.8899616166768	1.54163720893736	0.840160609303466	0.151077607585723	4.67223343488979
Homoarginine levels	LUAD	AJyRvw	7NrGVC	NA	rs144260607	-0.439661530239601	0.455509040705442	0.334440025042589	-1.33245925002227	0.453136189543066	0.644254444831415	0.263827644701302	1.57323843054794
Homoarginine levels	LUAD	AJyRvw	7NrGVC	NA	rs145421014	0.0279474478414906	0.550747933342081	0.959529088452821	-1.05151850150899	1.10741339719197	1.02834164142846	0.349406771358367	3.02651985645455
Homoarginine levels	LUAD	AJyRvw	7NrGVC	NA	rs146683630	0.198451966354146	0.60747255123694	0.743906400664252	-0.992194234070256	1.38909816677855	1.21951344833029	0.370762258641299	4.0112309599917
Homoarginine levels	LUAD	AJyRvw	7NrGVC	NA	rs1805120	0.910236860196238	0.49680769951878	0.0669258878785509	-0.0635062308605713	1.88397995125305	2.48491104020176	0.938468271817494	6.57963946480379
Homoarginine levels	LUAD	AJyRvw	7NrGVC	NA	rs182871603	-0.0299844788175054	0.31630602127813	0.92447703178997	-0.649944280522641	0.58997532288763	0.97046059612763	0.522074865689257	1.80394389872229
Homoarginine levels	LUAD	AJyRvw	7NrGVC	NA	rs2282841	-0.222642167693918	0.498483723509889	0.655135882650502	-1.1996702657733	0.754385930385465	0.800401207467255	0.301293542328172	2.12630542282664
Homoarginine levels	LUAD	AJyRvw	7NrGVC	NA	rs2781666	-0.207087727205216	0.484876032634582	0.669310738395128	-1.157444751169	0.743269296758565	0.812948329174326	0.314288240374224	2.10279896288964
Homoarginine levels	LUAD	AJyRvw	7NrGVC	NA	rs3095953	0.0804189712318105	0.425806834055846	0.850200533648181	-0.754162423517647	0.915000365981268	1.08374102888381	0.47040444947823	2.49677616567803
Homoarginine levels	LUAD	AJyRvw	7NrGVC	NA	rs34544263	-1.02053334232209	0.597602108425486	0.0876894680790797	-2.19183347483604	0.150766790191861	0.360402670907578	0.111711740071443	1.16272546747771
Homoarginine levels	LUAD	AJyRvw	7NrGVC	NA	rs35770448	-0.662223753690269	0.533015450236084	0.214085308432179	-1.70693403615299	0.382486528772456	0.515703261418279	0.181421171549257	1.46592512641361
Homoarginine levels	LUAD	AJyRvw	7NrGVC	NA	rs37370	0.00562572046838029	0.395948524008871	0.988663868625398	-0.770433386589008	0.781684827525768	1.00564157455004	0.462812448133074	2.18515076796876
Homoarginine levels	LUAD	AJyRvw	7NrGVC	NA	rs4978869	0.536729974747719	0.5374440047602	0.317953883280566	-0.516660274582273	1.59012022407771	1.7104046411067	0.596509402621225	4.90433851245925
Homoarginine levels	LUAD	AJyRvw	7NrGVC	NA	rs56162443	-0.37507464081195	1.02663486738185	0.714854818146008	-2.38727898088038	1.63712969925648	0.687237980875642	0.0918793495177077	5.14039384080538
Homoarginine levels	LUAD	AJyRvw	7NrGVC	NA	rs62356073	-0.120223509765665	0.560858297495435	0.830269216730306	-1.21950577285672	0.979058753325387	0.886722223490305	0.295376113748494	2.66194951126307
Homoarginine levels	LUAD	AJyRvw	7NrGVC	NA	rs6465696	0.0130308790366601	0.561278388258192	0.981477634848946	-1.0870747619494	1.11313652002272	1.01311615092757	0.337201446896284	3.04389066155458
Homoarginine levels	LUAD	AJyRvw	7NrGVC	NA	rs6473159	-0.93689065999378	0.661663894975879	0.156786750956517	-2.2337518941465	0.359970574158942	0.391844320367216	0.107125750725813	1.43328723825734
Homoarginine levels	LUAD	AJyRvw	7NrGVC	NA	rs72623915	-0.237384228037047	0.108766354194767	0.0290715261117669	-0.45056628225879	-0.0242021738153044	0.788688193676168	0.637267176328404	0.97608835030227
Homoarginine levels	LUAD	AJyRvw	7NrGVC	NA	rs72629024	0.0865142681804234	0.405486515972861	0.831046821621271	-0.708239303126385	0.881267839487232	1.09036692515881	0.492510596371468	2.41395827874445
Homoarginine levels	LUAD	AJyRvw	7NrGVC	NA	rs72682642	-0.203644696639022	0.64127499648588	0.750817053377102	-1.46054368975135	1.0532542964733	0.815752159186803	0.23211004456543	2.8669659103458
Homoarginine levels	LUAD	AJyRvw	7NrGVC	NA	rs75686987	-0.317040143314461	0.804549964755059	0.693537490549977	-1.89395807423438	1.25987778760545	0.728301518102006	0.150475037214568	3.52499066349017
Homoarginine levels	LUAD	AJyRvw	7NrGVC	NA	rs76205147	-0.12767946747291	0.607115181849363	0.833429492801539	-1.31762522389766	1.06226628895184	0.880135445975112	0.267770442356668	2.89291975784989
Homoarginine levels	LUAD	AJyRvw	7NrGVC	NA	rs77433867	-0.823680616917021	0.768520177709671	0.283821161035817	-2.32998016522798	0.682618931393933	0.438813573901725	0.0972976769476343	1.97905395772234
Homoarginine levels	LUAD	AJyRvw	7NrGVC	NA	rs7818335	-0.949344669792667	0.557455793457997	0.0885689232675019	-2.04195802497034	0.143268685385007	0.386994549592181	0.129774360509114	1.15403983365063
Homoarginine levels	LUAD	AJyRvw	7NrGVC	NA	All - Inverse variance weighted	-0.190228264663348	0.066471435175347	0.00421236404014243	-0.320512277607028	-0.0599442517196681	0.826770389937663	0.725777142447411	0.941817036800942
Homoarginine levels	LUAD	AJyRvw	7NrGVC	NA	All - MR Egger	-0.219267227152885	0.120598212019297	0.0801510122098424	-0.455639722710708	0.017105268404937	0.803107077458222	0.634042226969066	1.01725240122682
