# Supplementary material for: Inflammatory factors and risk of lung adenocarcinoma: a Mendelian randomization study mediated by blood metabolites
Source: Front Endocrinol (Lausanne). 2024 Aug 27;15:1446863. doi: 10.3389/fendo.2024.1446863 (PMC11384989; doi:10.3389/fendo.2024.1446863)
Supplement: Supplementary file 1 [file DataSheet1.zip › supplementary files/S2/GCST90199676/harmonise.csv]

SNP	effect_allele.exposure	other_allele.exposure	effect_allele.outcome	other_allele.outcome	beta.exposure	beta.outcome	eaf.exposure	eaf.outcome	remove	palindromic	ambiguous	id.outcome	chr.outcome	pos.outcome	pval.outcome	se.outcome	outcome	mr_keep.outcome	pval_origin.outcome	exposure	se.exposure	pval.exposure	samplesize.exposure	mr_keep.exposure	pval_origin.exposure	id.exposure	action	SNP_index	mr_keep	samplesize.outcome	R2	f	meanf
rs1002762	G	A	G	A	-0.0958491	-0.0197637	0.199319	0.148283	FALSE	FALSE	FALSE	7NrGVC	20	60005830	0.693392	0.0501292	LUAD	TRUE	reported	1-oleoylglycerol (18:1) levels	0.0195747	9.75e-07	8225	TRUE	reported	UU2eiu	2	1	TRUE	NA	0.00290660343474134	23.9706732851818	23.466347083104
rs10484587	T	A	T	A	0.0879266	-0.00149813	0.225289	0.155162	FALSE	TRUE	FALSE	7NrGVC	6	142820440	0.975995	0.0497886	LUAD	TRUE	reported	1-oleoylglycerol (18:1) levels	0.0185495	2.14e-06	8225	TRUE	reported	UU2eiu	2	1	TRUE	NA	0.00272430340513879	22.4631433182884	23.466347083104
rs10840108	C	T	C	T	-0.0836033	-0.0271697	0.247676	0.241994	FALSE	FALSE	FALSE	7NrGVC	11	8682394	0.516095	0.0418397	LUAD	TRUE	reported	1-oleoylglycerol (18:1) levels	0.0178556	2.84e-06	8225	TRUE	reported	UU2eiu	2	1	TRUE	NA	0.0026583123548261	21.9175662308341	23.466347083104
rs111879519	T	C	T	C	0.145409	0.0307709	0.0645021	0.0468846	FALSE	FALSE	FALSE	7NrGVC	2	233028533	0.718927	0.0855002	LUAD	TRUE	reported	1-oleoylglycerol (18:1) levels	0.0319907	5.48e-06	8225	TRUE	reported	UU2eiu	2	1	TRUE	NA	0.00250558796313509	20.6552032494979	23.466347083104
rs112871012	A	G	A	G	0.158987	-0.0474855	0.090405	0.0485748	FALSE	FALSE	FALSE	7NrGVC	19	44928640	0.56281	0.0820593	LUAD	TRUE	reported	1-oleoylglycerol (18:1) levels	0.0280316	1.41e-08	8225	TRUE	reported	UU2eiu	2	1	TRUE	NA	0.0038957970136428	32.1604293477954	23.466347083104
rs114881696	G	C	G	C	-0.236439	-0.179455	0.0340631	0.0404319	FALSE	TRUE	FALSE	7NrGVC	4	92980470	0.0487798	0.0910705	LUAD	TRUE	reported	1-oleoylglycerol (18:1) levels	0.0431018	4.12e-08	8225	TRUE	reported	UU2eiu	2	1	TRUE	NA	0.00364523480735893	30.0844306346213	23.466347083104
rs114951684	G	A	G	A	-0.210068	-0.229851	0.0284632	0.00536827	FALSE	FALSE	FALSE	7NrGVC	3	177280337	0.323823	0.232965	LUAD	TRUE	reported	1-oleoylglycerol (18:1) levels	0.0464803	6.2e-06	8225	TRUE	reported	UU2eiu	2	1	TRUE	NA	0.00247724443446617	20.4209687157127	23.466347083104
rs117245363	A	G	A	G	0.292341	-0.0260406	0.015133	0.0383959	FALSE	FALSE	FALSE	7NrGVC	11	34772147	0.781185	0.0937474	LUAD	TRUE	reported	1-oleoylglycerol (18:1) levels	0.063964	4.87e-06	8225	TRUE	reported	UU2eiu	2	1	TRUE	NA	0.00253320750903807	20.8834675035147	23.466347083104
rs11754776	T	C	T	C	-0.166115	0.0794986	0.0511945	0.0279223	FALSE	FALSE	FALSE	7NrGVC	6	166982299	0.458819	0.107315	LUAD	TRUE	reported	1-oleoylglycerol (18:1) levels	0.0349798	2.05e-06	8225	TRUE	reported	UU2eiu	2	1	TRUE	NA	0.00273437453010552	22.5464120960383	23.466347083104
rs13238458	A	G	A	G	0.132235	0.1093	0.0702811	0.072713	FALSE	FALSE	FALSE	7NrGVC	7	87881104	0.113295	0.0690218	LUAD	TRUE	reported	1-oleoylglycerol (18:1) levels	0.0299019	9.77e-06	8225	TRUE	reported	UU2eiu	2	1	TRUE	NA	0.00237207251393813	19.551930879948	23.466347083104
rs139236053	A	G	A	G	-0.153174	-0.0061568	0.0546626	0.0433845	FALSE	FALSE	FALSE	7NrGVC	3	124540052	0.944002	0.0876527	LUAD	TRUE	reported	1-oleoylglycerol (18:1) levels	0.0343176	8.07e-06	8225	TRUE	reported	UU2eiu	2	1	TRUE	NA	0.00241629375895199	19.9173096508667	23.466347083104
rs145557517	A	G	A	G	0.307537	0.0625353	0.0140078	0.00730534	FALSE	FALSE	FALSE	7NrGVC	7	33489150	0.76325	0.207609	LUAD	TRUE	reported	1-oleoylglycerol (18:1) levels	0.0656048	2.76e-06	8225	TRUE	reported	UU2eiu	2	1	TRUE	NA	0.00266458053880556	21.9693849662286	23.466347083104
rs146172549	C	T	C	T	0.336766	-0.185123	0.0112401	0.00314456	FALSE	FALSE	FALSE	7NrGVC	3	99971059	0.565059	0.321761	LUAD	TRUE	reported	1-oleoylglycerol (18:1) levels	0.073153	4.15e-06	8225	TRUE	reported	UU2eiu	2	1	TRUE	NA	0.00257003300171677	21.187834807808	23.466347083104
rs148125219	A	G	A	G	-0.355434	-0.0358767	0.0102128	0.00228291	FALSE	FALSE	FALSE	7NrGVC	18	77128744	0.922245	0.367565	LUAD	TRUE	reported	1-oleoylglycerol (18:1) levels	0.0766211	3.5e-06	8225	TRUE	reported	UU2eiu	2	1	TRUE	NA	0.00260945920339622	21.5137222099472	23.466347083104
rs158835	G	C	G	C	-0.0823376	-0.0277783	0.711772	0.624387	FALSE	TRUE	FALSE	7NrGVC	5	163642228	0.455968	0.0372612	LUAD	TRUE	reported	1-oleoylglycerol (18:1) levels	0.0177145	3.35e-06	8225	TRUE	reported	UU2eiu	2	1	TRUE	NA	0.00261977177297152	21.5989676549325	23.466347083104
rs17268364	A	G	A	G	0.0723971	0.00275853	0.48861	0.365061	FALSE	FALSE	FALSE	7NrGVC	2	203913095	0.941008	0.0372762	LUAD	TRUE	reported	1-oleoylglycerol (18:1) levels	0.0154591	2.83e-06	8225	TRUE	reported	UU2eiu	2	1	TRUE	NA	0.00265938689930982	21.9264493852682	23.466347083104
rs186740048	A	G	A	G	-0.302981	-0.13529	0.0131675	0.0220295	FALSE	FALSE	FALSE	7NrGVC	12	49868661	0.267922	0.122118	LUAD	TRUE	reported	1-oleoylglycerol (18:1) levels	0.0677624	7.78e-06	8225	TRUE	reported	UU2eiu	2	1	TRUE	NA	0.00242472784191495	19.987000079636	23.466347083104
rs191591925	T	C	T	C	-0.439326	-0.175636	0.00658296	0.0326365	FALSE	FALSE	FALSE	7NrGVC	17	75925202	0.0827504	0.101234	LUAD	TRUE	reported	1-oleoylglycerol (18:1) levels	0.0960845	4.82e-06	8225	TRUE	reported	UU2eiu	2	1	TRUE	NA	0.00253529659639752	20.9007334706071	23.466347083104
rs2514155	A	C	A	C	-0.156688	-0.0473031	0.0501707	0.17993	FALSE	FALSE	FALSE	7NrGVC	11	84000834	0.323736	0.0479355	LUAD	TRUE	reported	1-oleoylglycerol (18:1) levels	0.0353748	9.45e-06	8225	TRUE	reported	UU2eiu	2	1	TRUE	NA	0.00237964888165898	19.6145284445592	23.466347083104
rs4962425	C	T	C	T	0.09298	0.0111475	0.816855	0.809301	FALSE	FALSE	FALSE	7NrGVC	10	125131154	0.808374	0.0459646	LUAD	TRUE	reported	1-oleoylglycerol (18:1) levels	0.0206509	6.72e-06	8225	TRUE	reported	UU2eiu	2	1	TRUE	NA	0.00245864665372696	20.2672815174798	23.466347083104
rs57601959	A	G	A	G	-0.1601	-0.0751608	0.0479494	0.0470207	FALSE	FALSE	FALSE	7NrGVC	4	157170888	0.370662	0.0839565	LUAD	TRUE	reported	1-oleoylglycerol (18:1) levels	0.0361169	9.3e-06	8225	TRUE	reported	UU2eiu	2	1	TRUE	NA	0.00238335924429821	19.6451845981822	23.466347083104
rs57994859	T	C	T	C	-0.132592	0.0681106	0.0712719	0.0795513	FALSE	FALSE	FALSE	7NrGVC	5	107881849	0.304291	0.0663022	LUAD	TRUE	reported	1-oleoylglycerol (18:1) levels	0.0299211	9.36e-06	8225	TRUE	reported	UU2eiu	2	1	TRUE	NA	0.00238181476040376	19.6324235710441	23.466347083104
rs6936055	T	C	T	C	0.0987167	-0.00463303	0.198453	0.232107	FALSE	FALSE	FALSE	7NrGVC	6	89974636	0.914733	0.0432709	LUAD	TRUE	reported	1-oleoylglycerol (18:1) levels	0.0197112	5.5e-07	8225	TRUE	reported	UU2eiu	2	1	TRUE	NA	0.0030401631105761	25.0754948526979	23.466347083104
rs72676439	T	C	T	C	-0.132926	0.0511026	0.0720927	0.0958837	FALSE	FALSE	FALSE	7NrGVC	14	20604272	0.413781	0.0625294	LUAD	TRUE	reported	1-oleoylglycerol (18:1) levels	0.0300848	9.94e-06	8225	TRUE	reported	UU2eiu	2	1	TRUE	NA	0.00236788240618911	19.5173117251432	23.466347083104
rs72691394	A	G	A	G	-0.179559	-0.204173	0.0434942	0.0376866	FALSE	FALSE	FALSE	7NrGVC	4	160206480	0.0360703	0.0974045	LUAD	TRUE	reported	1-oleoylglycerol (18:1) levels	0.0377023	1.91e-06	8225	TRUE	reported	UU2eiu	2	1	TRUE	NA	0.00275008910825414	22.6763447057641	23.466347083104
rs72785421	C	T	C	T	-0.119237	0.0441509	0.151933	0.189475	FALSE	FALSE	FALSE	7NrGVC	16	14193978	0.33708	0.0459929	LUAD	TRUE	reported	1-oleoylglycerol (18:1) levels	0.0216956	3.89e-08	8225	TRUE	reported	UU2eiu	2	1	TRUE	NA	0.00365890293715805	30.1976491193086	23.466347083104
rs73808455	T	C	T	C	-0.284414	-0.173787	0.0155412	0.00342825	FALSE	FALSE	FALSE	7NrGVC	4	39517767	0.56198	0.299683	LUAD	TRUE	reported	1-oleoylglycerol (18:1) levels	0.0626028	5.54e-06	8225	TRUE	reported	UU2eiu	2	1	TRUE	NA	0.00250316825660516	20.6352059666083	23.466347083104
rs74732810	G	T	G	T	0.158428	0.0286773	0.0560059	0.0559593	FALSE	FALSE	FALSE	7NrGVC	16	87945357	0.712172	0.0777288	LUAD	TRUE	reported	1-oleoylglycerol (18:1) levels	0.0340249	3.22e-06	8225	TRUE	reported	UU2eiu	2	1	TRUE	NA	0.00262900246357626	21.6752716004238	23.466347083104
rs76911913	G	C	G	C	-0.487266	0.0216297	0.00531006	0.0181575	FALSE	TRUE	FALSE	7NrGVC	10	71142820	0.874945	0.137436	LUAD	TRUE	reported	1-oleoylglycerol (18:1) levels	0.105694	4.02e-06	8225	TRUE	reported	UU2eiu	2	1	TRUE	NA	0.00257735869852224	21.2483852886016	23.466347083104
rs964184	C	G	C	G	-0.177523	-0.0191315	0.868688	0.855553	FALSE	TRUE	FALSE	7NrGVC	11	116778201	0.706664	0.0508355	LUAD	TRUE	reported	1-oleoylglycerol (18:1) levels	0.0228868	8.72e-15	8225	TRUE	reported	UU2eiu	2	1	TRUE	NA	0.00726169461724403	60.149703616579	23.466347083104
