# Supplementary material for: Inflammatory factors and risk of lung adenocarcinoma: a Mendelian randomization study mediated by blood metabolites
Source: Front Endocrinol (Lausanne). 2024 Aug 27;15:1446863. doi: 10.3389/fendo.2024.1446863 (PMC11384989; doi:10.3389/fendo.2024.1446863)
Supplement: Supplementary file 1 [file DataSheet1.zip › supplementary files/S2/GCST90199676/OR.csv]

method	nsnp	b	se	pval	lo_ci	up_ci	or	or_lci95	or_uci95
MR Egger	30	0.268823629103979	0.171342595767443	0.127898724190458	-0.0670078586002096	0.604655116808168	1.30842435271943	0.935187852040449	1.83062074967502
Weighted median	30	0.119038311509345	0.115846942223156	0.30416242345667	-0.10802169524804	0.346098318266731	1.12641307204664	0.89760812238833	1.4135415859446
Inverse variance weighted	30	0.165634322703489	0.0806464352781751	0.0399918426791794	0.00756730955826587	0.323701335848712	1.18014147186653	1.0075960140047	1.38223442159509
Simple mode	30	0.145168190281662	0.222664442912852	0.519561547605806	-0.291254117827527	0.581590498390851	1.15623402124088	0.747325745091644	1.78888138225576
Weighted mode	30	0.140133685117776	0.16707710594999	0.408477742724387	-0.187337442544205	0.467604812779757	1.15042758362464	0.829163893998742	1.59616649343204
