# Supplementary material for: Inflammatory factors and risk of lung adenocarcinoma: a Mendelian randomization study mediated by blood metabolites
Source: Front Endocrinol (Lausanne). 2024 Aug 27;15:1446863. doi: 10.3389/fendo.2024.1446863 (PMC11384989; doi:10.3389/fendo.2024.1446863)
Supplement: Supplementary file 1 [file DataSheet1.zip › supplementary files/S2/GCST90199676/singlesnpOR.csv]

exposure	outcome	id.exposure	id.outcome	samplesize	SNP	b	se	p	lo_ci	up_ci	or	or_lci95	or_uci95
1-oleoylglycerol (18:1) levels	LUAD	UU2eiu	7NrGVC	NA	rs1002762	0.206195989320713	0.523001259271083	0.693392602550171	-0.81888647885061	1.23127845749204	1.22899405010195	0.440922357621598	3.42560622993459
1-oleoylglycerol (18:1) levels	LUAD	UU2eiu	7NrGVC	NA	rs10484587	-0.0170384161334568	0.5662518509757	0.975995419712624	-1.12689204404583	1.09281521177892	0.983105916781366	0.324038791324635	2.98265908121554
1-oleoylglycerol (18:1) levels	LUAD	UU2eiu	7NrGVC	NA	rs10840108	0.324983583183917	0.500455125575187	0.516095326929617	-0.655908462943448	1.30587562931128	1.38400792479069	0.51897038300607	3.69091955650391
1-oleoylglycerol (18:1) levels	LUAD	UU2eiu	7NrGVC	NA	rs111879519	0.211616199822569	0.587997991871205	0.718927357336327	-0.940859864244992	1.36409226389013	1.23567354233312	0.390292092816988	3.91217022154238
1-oleoylglycerol (18:1) levels	LUAD	UU2eiu	7NrGVC	NA	rs112871012	-0.298675363394491	0.516138426412222	0.562809848333338	-1.31030667916245	0.712955952373465	0.741800185844776	0.269737320883059	2.04001253485388
1-oleoylglycerol (18:1) levels	LUAD	UU2eiu	7NrGVC	NA	rs114881696	0.758990691045048	0.385175457517584	0.0487803661239185	0.0040467943105833	1.51393458777951	2.13611912792885	1.00405499363928	4.54457669909546
1-oleoylglycerol (18:1) levels	LUAD	UU2eiu	7NrGVC	NA	rs114951684	1.09417426738009	1.10899803873032	0.323822495604473	-1.07946188853133	3.26781042329151	2.9867154365281	0.339778315068128	26.2537916729813
1-oleoylglycerol (18:1) levels	LUAD	UU2eiu	7NrGVC	NA	rs117245363	-0.0890761131692099	0.320678249031097	0.781185771490179	-0.71760548127016	0.539453254931741	0.914775944428391	0.487919189918697	1.71506890033223
1-oleoylglycerol (18:1) levels	LUAD	UU2eiu	7NrGVC	NA	rs11754776	-0.478575685519068	0.646028353851248	0.458816704280179	-1.74479125906751	0.787639888029377	0.619665361903939	0.17468144832981	2.19820229575009
1-oleoylglycerol (18:1) levels	LUAD	UU2eiu	7NrGVC	NA	rs13238458	0.826558777933225	0.521963171626271	0.113294415790931	-0.196489038454267	1.84960659432072	2.28544048439754	0.821610337365181	6.35731802556626
1-oleoylglycerol (18:1) levels	LUAD	UU2eiu	7NrGVC	NA	rs139236053	0.0401948111298262	0.572242678261324	0.944001962389188	-1.08140083826237	1.16179046052202	1.04101355546663	0.339120140285626	3.19564984183041
1-oleoylglycerol (18:1) levels	LUAD	UU2eiu	7NrGVC	NA	rs145557517	0.203342362057248	0.675069991578249	0.763249248275653	-1.11979482143612	1.52647954555062	1.22549195838266	0.326346747111096	4.60194732552157
1-oleoylglycerol (18:1) levels	LUAD	UU2eiu	7NrGVC	NA	rs146172549	-0.549708105925182	0.955443839342451	0.56505921742953	-2.42237803103639	1.32296181918602	0.577118243192678	0.0887104103213587	3.75452515008389
1-oleoylglycerol (18:1) levels	LUAD	UU2eiu	7NrGVC	NA	rs148125219	0.100937726835362	1.0341301057299	0.922244834568412	-1.92595728039523	2.12783273406596	1.10620775256097	0.145736179671959	8.39664930548093
1-oleoylglycerol (18:1) levels	LUAD	UU2eiu	7NrGVC	NA	rs158835	0.337370775927401	0.452541730630963	0.455968288305461	-0.549611016109287	1.22435256796409	1.40125852035899	0.577174278216831	3.40196282991847
1-oleoylglycerol (18:1) levels	LUAD	UU2eiu	7NrGVC	NA	rs17268364	0.0381027693098204	0.514885264741267	0.941008438494507	-0.971072349583064	1.0472778882027	1.03883798805587	0.37867674644782	2.84988285008592
1-oleoylglycerol (18:1) levels	LUAD	UU2eiu	7NrGVC	NA	rs186740048	0.446529650374116	0.403054977044765	0.267921035944433	-0.343458104633624	1.23651740538186	1.56287902681684	0.709313197458213	3.44359989524636
1-oleoylglycerol (18:1) levels	LUAD	UU2eiu	7NrGVC	NA	rs191591925	0.39978512539663	0.230430249973824	0.0827495363457718	-0.0518581645520639	0.851428415345324	1.49150417683819	0.949463524877372	2.3429912274019
1-oleoylglycerol (18:1) levels	LUAD	UU2eiu	7NrGVC	NA	rs2514155	0.30189357193914	0.305929618094557	0.323737128947819	-0.297728479526192	0.901515623404473	1.35241728390084	0.742502917124205	2.46333376962043
1-oleoylglycerol (18:1) levels	LUAD	UU2eiu	7NrGVC	NA	rs4962425	0.119891374489137	0.494349322434932	0.808374476893923	-0.84903329748333	1.0888160464616	1.12737438330959	0.42782831481604	2.97075475401662
1-oleoylglycerol (18:1) levels	LUAD	UU2eiu	7NrGVC	NA	rs57601959	0.469461586508432	0.524400374765771	0.370661461321269	-0.55836314803248	1.49728632104934	1.59913296662611	0.572144814162284	4.46954369182678
1-oleoylglycerol (18:1) levels	LUAD	UU2eiu	7NrGVC	NA	rs57994859	-0.513685591890913	0.50004675998552	0.304290937653019	-1.49377724146253	0.466406057680705	0.598286470612733	0.224522974336189	1.5942542271076
1-oleoylglycerol (18:1) levels	LUAD	UU2eiu	7NrGVC	NA	rs6936055	-0.0469325858745278	0.438334142044862	0.914733176668797	-0.906067504282457	0.812202332533401	0.954151718725956	0.404110265327206	2.25286408305056
1-oleoylglycerol (18:1) levels	LUAD	UU2eiu	7NrGVC	NA	rs72676439	-0.384443976347742	0.470407595203346	0.41378148189261	-1.3064428629463	0.537554910250816	0.680829088056851	0.270781552377761	1.71181619676095
1-oleoylglycerol (18:1) levels	LUAD	UU2eiu	7NrGVC	NA	rs72691394	1.13708029115778	0.542465150730401	0.0360702002431475	0.0738485957261961	2.20031198658937	3.11765242636223	1.07664378468514	9.02782962188817
1-oleoylglycerol (18:1) levels	LUAD	UU2eiu	7NrGVC	NA	rs72785421	-0.370278520928906	0.385726745892634	0.33708020876426	-1.12630294287847	0.385745901020656	0.690541973458952	0.324229739193158	1.47071091718858
1-oleoylglycerol (18:1) levels	LUAD	UU2eiu	7NrGVC	NA	rs73808455	0.611035321749281	1.05368582418587	0.561980191757711	-1.45418889365502	2.67625953715359	1.84233782414839	0.233589753214285	14.5306401996757
1-oleoylglycerol (18:1) levels	LUAD	UU2eiu	7NrGVC	NA	rs74732810	0.181011563612493	0.490625394500972	0.712172097299417	-0.780614209609412	1.1426373368344	1.19842903738206	0.45812454037799	3.13502559032417
1-oleoylglycerol (18:1) levels	LUAD	UU2eiu	7NrGVC	NA	rs76911913	-0.0443899225474382	0.282055386585561	0.87494524673356	-0.597218480255138	0.508438635160262	0.956580892286159	0.550340291503052	1.66269309664366
1-oleoylglycerol (18:1) levels	LUAD	UU2eiu	7NrGVC	NA	rs964184	0.107769134140365	0.28636007728576	0.706663152349911	-0.453496617339725	0.669034885620455	1.11379057948261	0.635402503358297	1.95235216793707
1-oleoylglycerol (18:1) levels	LUAD	UU2eiu	7NrGVC	NA	All - Inverse variance weighted	0.165634322703489	0.0806464352781751	0.0399918426791794	0.00756730955826587	0.323701335848712	1.18014147186653	1.0075960140047	1.38223442159509
1-oleoylglycerol (18:1) levels	LUAD	UU2eiu	7NrGVC	NA	All - MR Egger	0.268823629103979	0.171342595767443	0.127898724190458	-0.0670078586002096	0.604655116808168	1.30842435271943	0.935187852040449	1.83062074967502
