# Supplementary material for: Inflammatory factors and risk of lung adenocarcinoma: a Mendelian randomization study mediated by blood metabolites
Source: Front Endocrinol (Lausanne). 2024 Aug 27;15:1446863. doi: 10.3389/fendo.2024.1446863 (PMC11384989; doi:10.3389/fendo.2024.1446863)
Supplement: Supplementary file 1 [file DataSheet1.zip › supplementary files/S2/GCST90199701/harmonise.csv]

SNP	effect_allele.exposure	other_allele.exposure	effect_allele.outcome	other_allele.outcome	beta.exposure	beta.outcome	eaf.exposure	eaf.outcome	remove	palindromic	ambiguous	id.outcome	chr.outcome	pos.outcome	pval.outcome	se.outcome	outcome	mr_keep.outcome	pval_origin.outcome	exposure	se.exposure	pval.exposure	samplesize.exposure	mr_keep.exposure	pval_origin.exposure	id.exposure	action	SNP_index	mr_keep	samplesize.outcome	R2	f	meanf
rs10769857	G	A	G	A	-0.0734024	0.0321316	0.372713	0.326374	FALSE	FALSE	FALSE	7NrGVC	11	7959165	0.39843	0.0380513	LUAD	TRUE	reported	Pyridoxate levels	0.0158516	3.65e-06	8089	TRUE	reported	vjEOGE	2	1	TRUE	NA	0.00264380709528484	21.4371436520584	21.8712380368097
rs114037693	C	G	C	G	0.410242	0.270505	0.00676766	0.00485176	FALSE	TRUE	FALSE	7NrGVC	1	163511808	0.286851	0.253982	LUAD	TRUE	reported	Pyridoxate levels	0.0928193	9.88e-06	8089	TRUE	reported	vjEOGE	2	1	TRUE	NA	0.0024091358573979	19.5297314551107	21.8712380368097
rs11668053	G	A	G	A	0.0809662	-0.00621962	0.367863	0.306763	FALSE	FALSE	FALSE	7NrGVC	19	19691756	0.874168	0.0392735	LUAD	TRUE	reported	Pyridoxate levels	0.0164631	8.74e-07	8089	TRUE	reported	vjEOGE	2	1	TRUE	NA	0.00298121150534046	24.1811465560134	21.8712380368097
rs117284243	T	A	T	A	0.466933	-0.0834062	0.0063197	0.0234972	FALSE	TRUE	FALSE	7NrGVC	11	123048271	0.491333	0.121196	LUAD	TRUE	reported	Pyridoxate levels	0.0967734	1.4e-06	8089	TRUE	reported	vjEOGE	2	1	TRUE	NA	0.00286981673976659	23.275002967627	21.8712380368097
rs118132523	T	G	T	G	0.401235	-0.0577069	0.00731828	0.00456582	FALSE	FALSE	FALSE	7NrGVC	12	66693901	0.821267	0.255436	LUAD	TRUE	reported	Pyridoxate levels	0.0900838	8.43e-06	8089	TRUE	reported	vjEOGE	2	1	TRUE	NA	0.00244650205327689	19.8333845208038	21.8712380368097
rs12651574	T	A	T	A	0.0930846	0.0438592	0.19316	0.207846	FALSE	TRUE	FALSE	7NrGVC	4	44264328	0.32661	0.0447103	LUAD	TRUE	reported	Pyridoxate levels	0.0196272	2.11e-06	8089	TRUE	reported	vjEOGE	2	1	TRUE	NA	0.00277292551178683	22.4870033992294	21.8712380368097
rs139624237	A	G	A	G	-0.247876	0.553422	0.0210683	0.00384863	FALSE	FALSE	FALSE	7NrGVC	17	63202284	0.0436586	0.27433	LUAD	TRUE	reported	Pyridoxate levels	0.0530119	2.93e-06	8089	TRUE	reported	vjEOGE	2	1	TRUE	NA	0.00269559795994896	21.8582216798756	21.8712380368097
rs140718044	C	T	C	T	0.570211	-0.461458	0.00396334	0.000504299	FALSE	FALSE	FALSE	7NrGVC	3	87530094	0.554806	0.781374	LUAD	TRUE	reported	Pyridoxate levels	0.118213	1.41e-06	8089	TRUE	reported	vjEOGE	2	1	TRUE	NA	0.00286812758928468	23.2612640878372	21.8712380368097
rs147647394	T	C	T	C	0.244235	0.113945	0.0198983	0.0108426	FALSE	FALSE	FALSE	7NrGVC	2	3246716	0.508807	0.172461	LUAD	TRUE	reported	Pyridoxate levels	0.0544517	7.28e-06	8089	TRUE	reported	vjEOGE	2	1	TRUE	NA	0.00248095721323118	20.1134014718648	21.8712380368097
rs147773070	G	A	G	A	0.278218	-0.0288925	0.0174281	0.00334874	FALSE	FALSE	FALSE	7NrGVC	7	27411552	0.920439	0.28927	LUAD	TRUE	reported	Pyridoxate levels	0.0582232	1.77e-06	8089	TRUE	reported	vjEOGE	2	1	TRUE	NA	0.00281487596207308	22.8281603450987	21.8712380368097
rs148487090	T	C	T	C	0.111363	0.0756097	0.108173	0.0552468	FALSE	FALSE	FALSE	7NrGVC	2	227749462	0.329236	0.0774964	LUAD	TRUE	reported	Pyridoxate levels	0.0248654	7.51e-06	8089	TRUE	reported	vjEOGE	2	1	TRUE	NA	0.00247354906207189	20.0531938237496	21.8712380368097
rs149053219	A	G	A	G	0.359193	0.351119	0.0109129	0.0156296	FALSE	FALSE	FALSE	7NrGVC	13	34656395	0.00572427	0.127071	LUAD	TRUE	reported	Pyridoxate levels	0.0742272	1.3e-06	8089	TRUE	reported	vjEOGE	2	1	TRUE	NA	0.00288655150183891	23.4111193972271	21.8712380368097
rs17129121	T	C	T	C	0.100665	0.0615091	0.133709	0.143631	FALSE	FALSE	FALSE	7NrGVC	14	93615273	0.229983	0.0512404	LUAD	TRUE	reported	Pyridoxate levels	0.0222361	5.98e-06	8089	TRUE	reported	vjEOGE	2	1	TRUE	NA	0.00252723698732872	20.4895474587186	21.8712380368097
rs181087352	A	T	A	T	0.235882	0.00442367	0.0230128	0.0428822	FALSE	TRUE	FALSE	7NrGVC	14	48584341	0.959823	0.0878135	LUAD	TRUE	reported	Pyridoxate levels	0.050981	3.71e-06	8089	TRUE	reported	vjEOGE	2	1	TRUE	NA	0.00263955192050074	21.4025495217833	21.8712380368097
rs186411642	A	C	A	C	0.573174	0.0871709	0.00408821	0.0202337	FALSE	FALSE	FALSE	7NrGVC	4	105740999	0.500797	0.12948	LUAD	TRUE	reported	Pyridoxate levels	0.120038	1.8e-06	8089	TRUE	reported	vjEOGE	2	1	TRUE	NA	0.00281072415554318	22.7943950025223	21.8712380368097
rs35737522	C	A	C	A	0.0781342	0.0176646	0.292194	0.234659	FALSE	FALSE	FALSE	7NrGVC	4	95547353	0.683162	0.0432795	LUAD	TRUE	reported	Pyridoxate levels	0.0174801	7.83e-06	8089	TRUE	reported	vjEOGE	2	1	TRUE	NA	0.00246392955634083	19.9750153528445	21.8712380368097
rs522043	A	G	A	G	0.101122	0.0628542	0.154834	0.219164	FALSE	FALSE	FALSE	7NrGVC	18	79720478	0.147119	0.0433542	LUAD	TRUE	reported	Pyridoxate levels	0.0212015	1.85e-06	8089	TRUE	reported	vjEOGE	2	1	TRUE	NA	0.00280442372450898	22.7431561066598	21.8712380368097
rs61577547	T	C	T	C	0.241647	0.138365	0.025296	0.0157479	FALSE	FALSE	FALSE	7NrGVC	7	11785794	0.31738	0.138385	LUAD	TRUE	reported	Pyridoxate levels	0.0488327	7.48e-07	8089	TRUE	reported	vjEOGE	2	1	TRUE	NA	0.00301810106602261	24.4812702688208	21.8712380368097
rs72673300	A	G	A	G	0.153106	0.182028	0.0533779	0.0375457	FALSE	FALSE	FALSE	7NrGVC	1	74395727	0.054295	0.0945858	LUAD	TRUE	reported	Pyridoxate levels	0.0343738	8.42e-06	8089	TRUE	reported	vjEOGE	2	1	TRUE	NA	0.0024466431354991	19.8345310560353	21.8712380368097
rs75590589	T	A	T	A	-0.116373	-0.0358433	0.102041	0.0741329	FALSE	TRUE	FALSE	7NrGVC	13	94159279	0.604738	0.069249	LUAD	TRUE	reported	Pyridoxate levels	0.0251176	3.6e-06	8089	TRUE	reported	vjEOGE	2	1	TRUE	NA	0.00264668575697881	21.4605470408777	21.8712380368097
rs780598	A	G	A	G	-0.112598	0.0215833	0.120056	0.071993	FALSE	FALSE	FALSE	7NrGVC	1	4452045	0.752795	0.0685281	LUAD	TRUE	reported	Pyridoxate levels	0.0237533	2.13e-06	8089	TRUE	reported	vjEOGE	2	1	TRUE	NA	0.00277021738414374	22.4649808661001	21.8712380368097
rs7918084	T	C	T	C	0.0720526	0.0549953	0.554942	0.549476	FALSE	FALSE	FALSE	7NrGVC	10	92669710	0.128515	0.0361815	LUAD	TRUE	reported	Pyridoxate levels	0.0155056	3.37e-06	8089	TRUE	reported	vjEOGE	2	1	TRUE	NA	0.0026623768498312	21.5881172882847	21.8712380368097
rs79879497	C	T	C	T	0.343209	-0.00186609	0.0127475	0.00143427	FALSE	FALSE	FALSE	7NrGVC	11	95387605	0.996639	0.443036	LUAD	TRUE	reported	Pyridoxate levels	0.0685362	5.51e-07	8089	TRUE	reported	vjEOGE	2	1	TRUE	NA	0.00309056700155806	25.0708986336165	21.8712380368097
rs80089268	T	C	T	C	-0.177203	0.00189336	0.039472	0.0283159	FALSE	FALSE	FALSE	7NrGVC	13	65070456	0.985799	0.106375	LUAD	TRUE	reported	Pyridoxate levels	0.0392903	6.48e-06	8089	TRUE	reported	vjEOGE	2	1	TRUE	NA	0.0025083370300579	20.3359309306723	21.8712380368097
