# Supplementary material for: Inflammatory factors and risk of lung adenocarcinoma: a Mendelian randomization study mediated by blood metabolites
Source: Front Endocrinol (Lausanne). 2024 Aug 27;15:1446863. doi: 10.3389/fendo.2024.1446863 (PMC11384989; doi:10.3389/fendo.2024.1446863)
Supplement: Supplementary file 1 [file DataSheet1.zip › supplementary files/S2/GCST90199701/OR.csv]

method	nsnp	b	se	pval	lo_ci	up_ci	or	or_lci95	or_uci95
MR Egger	24	0.149314544334851	0.166046304891897	0.37826532837306	-0.176136213253268	0.474765301922969	1.16103812974589	0.838503760232841	1.6076368439296
Weighted median	24	0.150265453338766	0.150859490961179	0.319219870188316	-0.145419148945144	0.445950055622676	1.16214269644533	0.864659795904526	1.56197345279409
Inverse variance weighted	24	0.233562314253733	0.0978394690063582	0.0169772837900636	0.0417969550012709	0.425327673506195	1.26309153404497	1.04268274573904	1.53009170804421
Simple mode	24	0.0416856708818205	0.257464514258158	0.872791920909335	-0.462944777064168	0.546316118827809	1.04256671816395	0.629427390376828	1.72687966625096
Weighted mode	24	0.0514867681520657	0.190388819284073	0.789241679565503	-0.321675317644717	0.424648853948848	1.05283525524397	0.724933525247689	1.52905340431856
