# Supplementary material for: Inflammatory factors and risk of lung adenocarcinoma: a Mendelian randomization study mediated by blood metabolites
Source: Front Endocrinol (Lausanne). 2024 Aug 27;15:1446863. doi: 10.3389/fendo.2024.1446863 (PMC11384989; doi:10.3389/fendo.2024.1446863)
Supplement: Supplementary file 1 [file DataSheet1.zip › supplementary files/S2/GCST90199701/pleiotropy.csv]

id.exposure	id.outcome	outcome	exposure	egger_intercept	se	pval
vjEOGE	7NrGVC	LUAD	Pyridoxate levels	0.0146765585730604	0.0232986789947838	0.535228168749794
