# Supplementary material for: Inflammatory factors and risk of lung adenocarcinoma: a Mendelian randomization study mediated by blood metabolites
Source: Front Endocrinol (Lausanne). 2024 Aug 27;15:1446863. doi: 10.3389/fendo.2024.1446863 (PMC11384989; doi:10.3389/fendo.2024.1446863)
Supplement: Supplementary file 1 [file DataSheet1.zip › supplementary files/S2/GCST90199701/singlesnpOR.csv]

exposure	outcome	id.exposure	id.outcome	samplesize	SNP	b	se	p	lo_ci	up_ci	or	or_lci95	or_uci95
Pyridoxate levels	LUAD	vjEOGE	7NrGVC	NA	rs10769857	-0.437745904766057	0.518393131559731	0.398430034108283	-1.45379644262313	0.578304633091016	0.645489777897356	0.233681443744819	1.78301300562389
Pyridoxate levels	LUAD	vjEOGE	7NrGVC	NA	rs114037693	0.659379098190824	0.619102870988343	0.286850683308031	-0.554062528946329	1.87282072532798	1.9335913912137	0.574610689665142	6.50662393759945
Pyridoxate levels	LUAD	vjEOGE	7NrGVC	NA	rs11668053	-0.0768174868031351	0.485060432624972	0.874167743671879	-1.02753593474808	0.87390096114181	0.92605885614575	0.357887733710983	2.3962402850569
Pyridoxate levels	LUAD	vjEOGE	7NrGVC	NA	rs117284243	-0.178625627231316	0.259557581066234	0.491331453176284	-0.687358486121135	0.330107231658503	0.836418973277017	0.50290274065309	1.39111729228052
Pyridoxate levels	LUAD	vjEOGE	7NrGVC	NA	rs118132523	-0.143823195882712	0.636624422096776	0.821267299491044	-1.39160706319239	1.10396067142697	0.866040854112663	0.248675346342662	3.01608813267195
Pyridoxate levels	LUAD	vjEOGE	7NrGVC	NA	rs12651574	0.471175683195717	0.48031897864953	0.326610436595657	-0.470249514957361	1.41260088134879	1.60187638571781	0.624846340322368	4.10662236382232
Pyridoxate levels	LUAD	vjEOGE	7NrGVC	NA	rs139624237	-2.2326566509061	1.10672271619681	0.0436580985592426	-4.40183317465184	-0.063480127160354	0.107243143755395	0.0122548540113465	0.938492769631666
Pyridoxate levels	LUAD	vjEOGE	7NrGVC	NA	rs140718044	-0.809275864548386	1.37032431854173	0.55480689232605	-3.49511152889018	1.87655979979341	0.445180320383379	0.030345363863133	6.53099822926908
Pyridoxate levels	LUAD	vjEOGE	7NrGVC	NA	rs147647394	0.466538374925789	0.706127295432677	0.50880465946187	-0.917471124122259	1.85054787397384	1.5944651883915	0.399528121656318	6.36330485687135
Pyridoxate levels	LUAD	vjEOGE	7NrGVC	NA	rs147773070	-0.103848421022364	1.0397242450165	0.920439011687324	-2.1417079412547	1.93401109920997	0.901361914584291	0.117454066967227	6.9172002472231
Pyridoxate levels	LUAD	vjEOGE	7NrGVC	NA	rs148487090	0.678948124601528	0.695890017330711	0.329235779921668	-0.684996309366666	2.04289255856972	1.97180255041201	0.504092089990463	7.71288694072719
Pyridoxate levels	LUAD	vjEOGE	7NrGVC	NA	rs149053219	0.977521833666024	0.353768030000585	0.00572426332159209	0.284136494864878	1.67090717246717	2.65786145104175	1.32861426740166	5.3169890360647
Pyridoxate levels	LUAD	vjEOGE	7NrGVC	NA	rs17129121	0.611027666020961	0.509019023493766	0.229983090698802	-0.386649620026821	1.60870495206874	1.84232371976452	0.679329076535823	4.99633654092237
Pyridoxate levels	LUAD	vjEOGE	7NrGVC	NA	rs181087352	0.0187537412774184	0.372277240315073	0.959822968914075	-0.710909649740124	0.748417132294961	1.0189306971473	0.491197176791453	2.11365173629629
Pyridoxate levels	LUAD	vjEOGE	7NrGVC	NA	rs186411642	0.152084532794579	0.225899988485172	0.500795674523711	-0.290679444636358	0.594848510225516	1.16425865030978	0.747755336587954	1.81275631011388
Pyridoxate levels	LUAD	vjEOGE	7NrGVC	NA	rs35737522	0.226080256788961	0.553912371279158	0.683162331173066	-0.859587990918189	1.31174850449611	1.25367627727315	0.42333646485987	3.71265964229589
Pyridoxate levels	LUAD	vjEOGE	7NrGVC	NA	rs522043	0.621568006961888	0.428731631099068	0.147118926682351	-0.218745989992287	1.46188200391606	1.86184514037533	0.80352579582724	4.31407099154852
Pyridoxate levels	LUAD	vjEOGE	7NrGVC	NA	rs61577547	0.572591424681457	0.572674190037534	0.31738045423278	-0.54984998779211	1.69503283715502	1.77285532482898	0.57703636638745	5.44682482050725
Pyridoxate levels	LUAD	vjEOGE	7NrGVC	NA	rs72673300	1.18890180659151	0.617779838804488	0.0542950813071531	-0.0219466774652854	2.39975029064831	3.28347333789985	0.978292398690839	11.0204241340592
Pyridoxate levels	LUAD	vjEOGE	7NrGVC	NA	rs75590589	0.308003574712347	0.595060709958496	0.604737204423828	-0.858315416806304	1.474322566231	1.36070585306047	0.423875534816154	4.36807568843546
Pyridoxate levels	LUAD	vjEOGE	7NrGVC	NA	rs780598	-0.19168457699071	0.608608501039095	0.752795463568095	-1.38455723902734	1.00118808504592	0.825567230327628	0.250434657940793	2.72151329770005
Pyridoxate levels	LUAD	vjEOGE	7NrGVC	NA	rs7918084	0.763266002892331	0.502153981952074	0.12851500456853	-0.220955801733733	1.7474878075184	2.1452712534987	0.801752115560584	5.74016415020003
Pyridoxate levels	LUAD	vjEOGE	7NrGVC	NA	rs79879497	-0.00543718259136561	1.29086358457966	0.996639279883605	-2.5355298083675	2.52465544318476	0.994577572132412	0.0792197368649383	12.486592181886
Pyridoxate levels	LUAD	vjEOGE	7NrGVC	NA	rs80089268	-0.0106846949543744	0.600300220650892	0.985799267201848	-1.18727312743012	1.16590373752137	0.989372183641699	0.305051968785068	3.20882150560262
Pyridoxate levels	LUAD	vjEOGE	7NrGVC	NA	All - Inverse variance weighted	0.233562314253733	0.0978394690063582	0.0169772837900636	0.0417969550012709	0.425327673506195	1.26309153404497	1.04268274573904	1.53009170804421
Pyridoxate levels	LUAD	vjEOGE	7NrGVC	NA	All - MR Egger	0.149314544334851	0.166046304891897	0.37826532837306	-0.176136213253268	0.474765301922969	1.16103812974589	0.838503760232841	1.6076368439296
