# Supplementary material for: Inflammatory factors and risk of lung adenocarcinoma: a Mendelian randomization study mediated by blood metabolites
Source: Front Endocrinol (Lausanne). 2024 Aug 27;15:1446863. doi: 10.3389/fendo.2024.1446863 (PMC11384989; doi:10.3389/fendo.2024.1446863)
Supplement: Supplementary file 1 [file DataSheet1.zip › supplementary files/S2/GCST90199723/harmonise.csv]

SNP	effect_allele.exposure	other_allele.exposure	effect_allele.outcome	other_allele.outcome	beta.exposure	beta.outcome	eaf.exposure	eaf.outcome	remove	palindromic	ambiguous	id.outcome	chr.outcome	pos.outcome	pval.outcome	se.outcome	outcome	mr_keep.outcome	pval_origin.outcome	exposure	se.exposure	pval.exposure	samplesize.exposure	mr_keep.exposure	pval_origin.exposure	id.exposure	action	SNP_index	mr_keep	samplesize.outcome	R2	f	meanf
rs10099683	G	A	G	A	-0.100908	-0.0583926	0.11874	0.0774895	FALSE	FALSE	FALSE	7NrGVC	8	91169328	0.386826	0.0674756	LUAD	TRUE	reported	5-dodecenoate (12:1n7) levels	0.0221185	5.06e-06	8248	TRUE	reported	AWgxro	2	1	TRUE	NA	0.00251707798395739	20.8082009201345	23.2662395036111
rs11005196	T	G	T	G	-0.19814	-0.060245	0.0266642	0.0395509	FALSE	FALSE	FALSE	7NrGVC	10	56049270	0.516257	0.0928095	LUAD	TRUE	reported	5-dodecenoate (12:1n7) levels	0.0443404	7.87e-06	8248	TRUE	reported	AWgxro	2	1	TRUE	NA	0.0024151621370241	19.9636424151789	23.2662395036111
rs113020642	C	T	C	T	-0.216838	0.0159253	0.0273938	0.0239379	FALSE	FALSE	FALSE	7NrGVC	4	152333620	0.893805	0.119298	LUAD	TRUE	reported	5-dodecenoate (12:1n7) levels	0.0447137	1.24e-06	8248	TRUE	reported	AWgxro	2	1	TRUE	NA	0.00284318016134179	23.5117116425256	23.2662395036111
rs117917716	A	T	A	T	-0.315533	-0.0887157	0.0143118	0.0522742	FALSE	TRUE	FALSE	7NrGVC	10	83106126	0.288387	0.0835627	LUAD	TRUE	reported	5-dodecenoate (12:1n7) levels	0.0594802	1.13e-07	8248	TRUE	reported	AWgxro	2	1	TRUE	NA	0.00340029685783891	28.1345135878894	23.2662395036111
rs1202578	C	T	C	T	0.0688457	0.0275614	0.680308	0.58146	FALSE	FALSE	FALSE	7NrGVC	1	230863290	0.451149	0.0365778	LUAD	TRUE	reported	5-dodecenoate (12:1n7) levels	0.0152082	5.99e-06	8248	TRUE	reported	AWgxro	2	1	TRUE	NA	0.00247840151145869	20.4876755495366	23.2662395036111
rs1391967	G	A	G	A	-0.0884532	0.0196621	0.18724	0.197697	FALSE	FALSE	FALSE	7NrGVC	3	1322878	0.660595	0.044779	LUAD	TRUE	reported	5-dodecenoate (12:1n7) levels	0.0183839	1.5e-06	8248	TRUE	reported	AWgxro	2	1	TRUE	NA	0.00279889045512727	23.1444294155601	23.2662395036111
rs143706129	A	G	A	G	-0.127149	-0.0359555	0.0690203	0.0554048	FALSE	FALSE	FALSE	7NrGVC	2	230022412	0.645613	0.078187	LUAD	TRUE	reported	5-dodecenoate (12:1n7) levels	0.0281213	6.14e-06	8248	TRUE	reported	AWgxro	2	1	TRUE	NA	0.00247247180611931	20.4385362178167	23.2662395036111
rs148620988	C	T	C	T	0.273329	0.645983	0.0154968	0.00214834	FALSE	FALSE	FALSE	7NrGVC	2	159434655	0.0767149	0.364946	LUAD	TRUE	reported	5-dodecenoate (12:1n7) levels	0.0579424	2.39e-06	8248	TRUE	reported	AWgxro	2	1	TRUE	NA	0.00269066541675132	22.247086492781	23.2662395036111
rs17457343	T	C	T	C	0.204695	0.608791	0.0253844	0.00483597	FALSE	FALSE	FALSE	7NrGVC	1	87467146	0.0124228	0.243526	LUAD	TRUE	reported	5-dodecenoate (12:1n7) levels	0.0453472	6.36e-06	8248	TRUE	reported	AWgxro	2	1	TRUE	NA	0.00246429849521213	20.370805135962	23.2662395036111
rs180670669	A	G	A	G	0.136108	0.200582	0.0650501	0.0584686	FALSE	FALSE	FALSE	7NrGVC	12	70769855	0.00523552	0.0718371	LUAD	TRUE	reported	5-dodecenoate (12:1n7) levels	0.0291508	3.03e-06	8248	TRUE	reported	AWgxro	2	1	TRUE	NA	0.00263615727298652	21.7952084703723	23.2662395036111
rs2281810	G	A	G	A	0.0696478	0.0426628	0.522383	0.566447	FALSE	FALSE	FALSE	7NrGVC	13	42887507	0.241155	0.0363985	LUAD	TRUE	reported	5-dodecenoate (12:1n7) levels	0.0146727	2.07e-06	8248	TRUE	reported	AWgxro	2	1	TRUE	NA	0.00272433993593279	22.5262763459589	23.2662395036111
rs58132852	T	C	T	C	0.123685	-0.00198363	0.0719066	0.0385997	FALSE	FALSE	FALSE	7NrGVC	2	120680873	0.982336	0.089593	LUAD	TRUE	reported	5-dodecenoate (12:1n7) levels	0.0273564	6.15e-06	8248	TRUE	reported	AWgxro	2	1	TRUE	NA	0.00247225070684946	20.4367039845521	23.2662395036111
rs603424	A	G	A	G	-0.112258	0.00920478	0.17585	0.116408	FALSE	FALSE	FALSE	7NrGVC	10	100315722	0.869882	0.0561923	LUAD	TRUE	reported	5-dodecenoate (12:1n7) levels	0.018715	1.99e-09	8248	TRUE	reported	AWgxro	2	1	TRUE	NA	0.0043432609520068	35.9707602084755	23.2662395036111
rs72696919	A	C	A	C	-0.0788912	-0.0644515	0.401901	0.324075	FALSE	FALSE	FALSE	7NrGVC	1	152048802	0.0922295	0.0382785	LUAD	TRUE	reported	5-dodecenoate (12:1n7) levels	0.0146939	7.92e-08	8248	TRUE	reported	AWgxro	2	1	TRUE	NA	0.00348272468374197	28.8189160925705	23.2662395036111
rs75338517	G	A	G	A	0.191368	0.0462043	0.0293114	0.0381659	FALSE	FALSE	FALSE	7NrGVC	10	83193212	0.622958	0.0939757	LUAD	TRUE	reported	5-dodecenoate (12:1n7) levels	0.0424278	6.47e-06	8248	TRUE	reported	AWgxro	2	1	TRUE	NA	0.00246047564280242	20.3391260748518	23.2662395036111
