# Supplementary material for: Inflammatory factors and risk of lung adenocarcinoma: a Mendelian randomization study mediated by blood metabolites
Source: Front Endocrinol (Lausanne). 2024 Aug 27;15:1446863. doi: 10.3389/fendo.2024.1446863 (PMC11384989; doi:10.3389/fendo.2024.1446863)
Supplement: Supplementary file 1 [file DataSheet1.zip › supplementary files/S2/GCST90199723/heterogeneity.csv]

id.exposure	id.outcome	outcome	exposure	method	Q	Q_df	Q_pval
AWgxro	7NrGVC	LUAD	5-dodecenoate (12:1n7) levels	MR Egger	15.782013685503	13	0.261101691722318
AWgxro	7NrGVC	LUAD	5-dodecenoate (12:1n7) levels	Inverse variance weighted	15.8499699385073	14	0.322622111171376
