# Supplementary material for: Inflammatory factors and risk of lung adenocarcinoma: a Mendelian randomization study mediated by blood metabolites
Source: Front Endocrinol (Lausanne). 2024 Aug 27;15:1446863. doi: 10.3389/fendo.2024.1446863 (PMC11384989; doi:10.3389/fendo.2024.1446863)
Supplement: Supplementary file 1 [file DataSheet1.zip › supplementary files/S2/GCST90199723/OR.csv]

method	nsnp	b	se	pval	lo_ci	up_ci	or	or_lci95	or_uci95
MR Egger	15	0.332700757341937	0.314078711726052	0.308753064780352	-0.282893517641124	0.948295032324999	1.39472987334264	0.753600028696229	2.58130486401361
Weighted median	15	0.28180865160183	0.191422735811923	0.140972377713748	-0.093379910589538	0.656997213793198	1.32552505862202	0.910847393985149	1.92899128068818
Inverse variance weighted	15	0.398541346277908	0.140618644372055	0.00459405861021419	0.122928803308681	0.674153889247135	1.48965022827781	1.13080390858459	1.96237188938061
Simple mode	15	0.261404107159337	0.255037665069088	0.32276567993341	-0.238469716376074	0.761277930694749	1.298752394544	0.787832546320434	2.14101053607363
Weighted mode	15	0.270577114344798	0.212952908188564	0.224581440672994	-0.146810585704788	0.687964814394384	1.31072066819993	0.863457513124124	1.98966207825387
