# Supplementary material for: Inflammatory factors and risk of lung adenocarcinoma: a Mendelian randomization study mediated by blood metabolites
Source: Front Endocrinol (Lausanne). 2024 Aug 27;15:1446863. doi: 10.3389/fendo.2024.1446863 (PMC11384989; doi:10.3389/fendo.2024.1446863)
Supplement: Supplementary file 1 [file DataSheet1.zip › supplementary files/S2/GCST90199723/singlesnpOR.csv]

exposure	outcome	id.exposure	id.outcome	samplesize	SNP	b	se	p	lo_ci	up_ci	or	or_lci95	or_uci95
5-dodecenoate (12:1n7) levels	LUAD	AWgxro	7NrGVC	NA	rs10099683	0.578671661315257	0.668684346137075	0.386825658048331	-0.73194965711341	1.88929297974393	1.78366754183042	0.480970348111989	6.61469030735052
5-dodecenoate (12:1n7) levels	LUAD	AWgxro	7NrGVC	NA	rs11005196	0.30405269001716	0.468403653982033	0.516257351945272	-0.614018471787625	1.22212385182194	1.3553404671208	0.541171810112132	3.39438926324454
5-dodecenoate (12:1n7) levels	LUAD	AWgxro	7NrGVC	NA	rs113020642	-0.0734433079072856	0.550171095472196	0.893804480413842	-1.15177865503279	1.00489203921822	0.929188821957188	0.316074082357026	2.73161234990134
5-dodecenoate (12:1n7) levels	LUAD	AWgxro	7NrGVC	NA	rs117917716	0.281161399916966	0.264830303011096	0.288387217197539	-0.237905993984781	0.800228793818713	1.32466738788885	0.788276790370779	2.22605017675441
5-dodecenoate (12:1n7) levels	LUAD	AWgxro	7NrGVC	NA	rs1202578	0.400335823442858	0.531301156063487	0.451149056406723	-0.641014442441576	1.44168608932729	1.49232577147883	0.52675778745385	4.22781829004286
5-dodecenoate (12:1n7) levels	LUAD	AWgxro	7NrGVC	NA	rs1391967	-0.222288170467547	0.506245110408668	0.660594886373066	-1.21452858686854	0.769952245933443	0.800684597431354	0.296849920265185	2.15966311862607
5-dodecenoate (12:1n7) levels	LUAD	AWgxro	7NrGVC	NA	rs143706129	0.282782404895044	0.614924222762271	0.645612800307859	-0.922469071719007	1.4880338815091	1.32681642164555	0.397536282740371	4.42838023390693
5-dodecenoate (12:1n7) levels	LUAD	AWgxro	7NrGVC	NA	rs148620988	2.36338990740097	1.33518946032071	0.0767140957586728	-0.253581434827625	4.98036124962957	10.6269147187778	0.776016547578153	145.526943713535
5-dodecenoate (12:1n7) levels	LUAD	AWgxro	7NrGVC	NA	rs17457343	2.97413713085322	1.18970175138621	0.0124227859790241	0.642321698136251	5.30595256357019	19.5727272586598	1.90088905066938	201.532883892925
5-dodecenoate (12:1n7) levels	LUAD	AWgxro	7NrGVC	NA	rs180670669	1.47369735798043	0.527794839392247	0.00523544797469485	0.439219472771623	2.50817524318923	4.36534558500646	1.55149576109884	12.2824970292145
5-dodecenoate (12:1n7) levels	LUAD	AWgxro	7NrGVC	NA	rs2281810	0.612550575897588	0.522608036434747	0.241155606861749	-0.411761175514517	1.63686232730969	1.84513155024701	0.662482474196616	5.13901962741813
5-dodecenoate (12:1n7) levels	LUAD	AWgxro	7NrGVC	NA	rs58132852	-0.0160377572058051	0.724364312568218	0.982335914037168	-1.43579180983951	1.4037162954279	0.984090162859004	0.237926896551564	4.07029832554463
5-dodecenoate (12:1n7) levels	LUAD	AWgxro	7NrGVC	NA	rs603424	-0.0819966505727877	0.500563879634414	0.869881849247343	-1.06310185465624	0.899108553510663	0.921275044434885	0.345382819752329	2.45741148360283
5-dodecenoate (12:1n7) levels	LUAD	AWgxro	7NrGVC	NA	rs72696919	0.816966911391892	0.485206208043483	0.0922296119097517	-0.134037256373334	1.76797107915712	2.26362364366465	0.874557481156347	5.85895394020602
5-dodecenoate (12:1n7) levels	LUAD	AWgxro	7NrGVC	NA	rs75338517	0.241442142887003	0.491073220183103	0.622958159951743	-0.721061368671878	1.20394565444588	1.27308379583367	0.486235906431609	3.33324283496168
5-dodecenoate (12:1n7) levels	LUAD	AWgxro	7NrGVC	NA	All - Inverse variance weighted	0.398541346277908	0.140618644372055	0.00459405861021419	0.122928803308681	0.674153889247135	1.48965022827781	1.13080390858459	1.96237188938061
5-dodecenoate (12:1n7) levels	LUAD	AWgxro	7NrGVC	NA	All - MR Egger	0.332700757341937	0.314078711726052	0.308753064780352	-0.282893517641124	0.948295032324999	1.39472987334264	0.753600028696229	2.58130486401361
