# Supplementary material for: Inflammatory factors and risk of lung adenocarcinoma: a Mendelian randomization study mediated by blood metabolites
Source: Front Endocrinol (Lausanne). 2024 Aug 27;15:1446863. doi: 10.3389/fendo.2024.1446863 (PMC11384989; doi:10.3389/fendo.2024.1446863)
Supplement: Supplementary file 1 [file DataSheet1.zip › supplementary files/S2/GCST90199748/harmonise.csv]

SNP	effect_allele.exposure	other_allele.exposure	effect_allele.outcome	other_allele.outcome	beta.exposure	beta.outcome	eaf.exposure	eaf.outcome	remove	palindromic	ambiguous	id.outcome	chr.outcome	pos.outcome	pval.outcome	se.outcome	outcome	mr_keep.outcome	pval_origin.outcome	exposure	se.exposure	pval.exposure	samplesize.exposure	mr_keep.exposure	pval_origin.exposure	id.exposure	action	SNP_index	mr_keep	samplesize.outcome	R2	f	meanf
rs10888422	A	G	A	G	-0.133532	-0.0820923	0.916688	0.884411	FALSE	FALSE	FALSE	7NrGVC	1	151572020	0.149401	0.0569433	LUAD	TRUE	reported	Linolenate [alpha or gamma; (18:3n3 or 6)] levels	0.027037	7.86e-07	8257	TRUE	reported	kEcIcV	2	1	TRUE	NA	0.00294544111285116	24.3864452249482	21.6461373995966
rs111949383	G	C	G	C	-0.137903	-0.0528467	0.0607934	0.101032	FALSE	TRUE	FALSE	7NrGVC	19	56248371	0.386638	0.0610428	LUAD	TRUE	reported	Linolenate [alpha or gamma; (18:3n3 or 6)] levels	0.0306943	7.03e-06	8257	TRUE	reported	kEcIcV	2	1	TRUE	NA	0.00243864897442997	20.1802598539159	21.6461373995966
rs112855749	T	C	T	C	-0.192705	-0.0650908	0.0306607	0.05783	FALSE	FALSE	FALSE	7NrGVC	2	227407375	0.399946	0.0773309	LUAD	TRUE	reported	Linolenate [alpha or gamma; (18:3n3 or 6)] levels	0.0424746	5.71e-06	8257	TRUE	reported	kEcIcV	2	1	TRUE	NA	0.00248670221061787	20.5789003456321	21.6461373995966
rs114414442	G	A	G	A	-0.143015	0.0863119	0.057093	0.0249906	FALSE	FALSE	FALSE	7NrGVC	5	21817138	0.443548	0.112647	LUAD	TRUE	reported	Linolenate [alpha or gamma; (18:3n3 or 6)] levels	0.0322502	9.23e-06	8257	TRUE	reported	kEcIcV	2	1	TRUE	NA	0.00237598102794371	19.6604362091092	21.6461373995966
rs116530753	A	G	A	G	-0.159145	-0.127921	0.0502668	0.0327073	FALSE	FALSE	FALSE	7NrGVC	4	156785921	0.210966	0.102262	LUAD	TRUE	reported	Linolenate [alpha or gamma; (18:3n3 or 6)] levels	0.0338625	2.61e-06	8257	TRUE	reported	kEcIcV	2	1	TRUE	NA	0.00266787504497871	22.0822211029175	21.6461373995966
rs11709316	T	C	T	C	-0.27968	0.124727	0.014578	0.00870696	FALSE	FALSE	FALSE	7NrGVC	3	71917597	0.51357	0.190921	LUAD	TRUE	reported	Linolenate [alpha or gamma; (18:3n3 or 6)] levels	0.0620495	6.56e-06	8257	TRUE	reported	kEcIcV	2	1	TRUE	NA	0.00245446415594928	20.3114553464644	21.6461373995966
rs117332859	A	G	A	G	0.418735	1.04516	0.00812515	0.00173765	FALSE	FALSE	FALSE	7NrGVC	11	9551285	0.0222931	0.457335	LUAD	TRUE	reported	Linolenate [alpha or gamma; (18:3n3 or 6)] levels	0.0815037	2.78e-07	8257	TRUE	reported	kEcIcV	2	1	TRUE	NA	0.0031865115565728	26.3887409274371	21.6461373995966
rs117428363	A	G	A	G	-0.242749	-0.102864	0.0225142	0.018863	FALSE	FALSE	FALSE	7NrGVC	16	86153053	0.434501	0.131622	LUAD	TRUE	reported	Linolenate [alpha or gamma; (18:3n3 or 6)] levels	0.049661	1.02e-06	8257	TRUE	reported	kEcIcV	2	1	TRUE	NA	0.00288540491123896	23.8879439330214	21.6461373995966
rs117966847	A	G	A	G	-0.223627	0.0314055	0.0297018	0.0174338	FALSE	FALSE	FALSE	7NrGVC	8	81655670	0.816889	0.135633	LUAD	TRUE	reported	Linolenate [alpha or gamma; (18:3n3 or 6)] levels	0.0434269	2.61e-07	8257	TRUE	reported	kEcIcV	2	1	TRUE	NA	0.00320122374518025	26.5109695617318	21.6461373995966
rs12504891	C	T	C	T	-0.089604	-0.0827126	0.779116	0.750482	FALSE	FALSE	FALSE	7NrGVC	4	30032608	0.0490174	0.0420193	LUAD	TRUE	reported	Linolenate [alpha or gamma; (18:3n3 or 6)] levels	0.0185774	1.41e-06	8257	TRUE	reported	kEcIcV	2	1	TRUE	NA	0.00280957574600278	23.2583940029346	21.6461373995966
rs13285116	T	A	T	A	0.165123	0.0410375	0.0414536	0.0285005	FALSE	TRUE	FALSE	7NrGVC	9	18303982	0.701418	0.107034	LUAD	TRUE	reported	Linolenate [alpha or gamma; (18:3n3 or 6)] levels	0.0369806	8e-06	8257	TRUE	reported	kEcIcV	2	1	TRUE	NA	0.00240878238703135	19.9325116880272	21.6461373995966
rs139264311	G	A	G	A	-0.231315	-0.0176581	0.0215686	0.0280166	FALSE	FALSE	FALSE	7NrGVC	3	19751997	0.870827	0.108593	LUAD	TRUE	reported	Linolenate [alpha or gamma; (18:3n3 or 6)] levels	0.0510901	5.97e-06	8257	TRUE	reported	kEcIcV	2	1	TRUE	NA	0.00247648069300531	20.494101367115	21.6461373995966
rs2281810	G	A	G	A	0.0671174	0.0426628	0.522751	0.566447	FALSE	FALSE	FALSE	7NrGVC	13	42887507	0.241155	0.0363985	LUAD	TRUE	reported	Linolenate [alpha or gamma; (18:3n3 or 6)] levels	0.0151215	9.06e-06	8257	TRUE	reported	kEcIcV	2	1	TRUE	NA	0.00238025372420099	19.6958756747053	21.6461373995966
rs3088357	T	C	T	C	0.355986	-0.113486	0.00930544	0.00845537	FALSE	FALSE	FALSE	7NrGVC	11	114250570	0.570057	0.19981	LUAD	TRUE	reported	Linolenate [alpha or gamma; (18:3n3 or 6)] levels	0.0759596	2.78e-06	8257	TRUE	reported	kEcIcV	2	1	TRUE	NA	0.00265292232215386	21.9581269745837	21.6461373995966
rs566623596	C	T	C	T	-0.530321	-1.04291	0.00394465	0.000251693	FALSE	FALSE	FALSE	7NrGVC	20	26237585	0.363077	1.14667	LUAD	TRUE	reported	Linolenate [alpha or gamma; (18:3n3 or 6)] levels	0.117453	6.33e-06	8257	TRUE	reported	kEcIcV	2	1	TRUE	NA	0.00246295326292349	20.3818788003292	21.6461373995966
rs58797085	C	T	C	T	-0.0847086	-0.083745	0.235741	0.169648	FALSE	FALSE	FALSE	7NrGVC	10	128246343	0.0768812	0.0473384	LUAD	TRUE	reported	Linolenate [alpha or gamma; (18:3n3 or 6)] levels	0.0176497	1.59e-06	8257	TRUE	reported	kEcIcV	2	1	TRUE	NA	0.00278194283594681	23.0290034819966	21.6461373995966
rs6476144	G	C	G	C	0.0841129	-0.057521	0.803988	0.878195	FALSE	TRUE	FALSE	7NrGVC	9	29555222	0.284804	0.0537786	LUAD	TRUE	reported	Linolenate [alpha or gamma; (18:3n3 or 6)] levels	0.0186184	6.25e-06	8257	TRUE	reported	kEcIcV	2	1	TRUE	NA	0.00246573295141121	20.4049386434843	21.6461373995966
rs7046078	G	A	G	A	0.0696379	0.0270054	0.64745	0.660664	FALSE	FALSE	FALSE	7NrGVC	9	111824866	0.477131	0.0379864	LUAD	TRUE	reported	Linolenate [alpha or gamma; (18:3n3 or 6)] levels	0.0156428	8.52e-06	8257	TRUE	reported	kEcIcV	2	1	TRUE	NA	0.00239441230195152	19.8133147973029	21.6461373995966
rs75168972	A	G	A	G	-0.169713	0.0474092	0.0432393	0.033358	FALSE	FALSE	FALSE	7NrGVC	20	14105291	0.638769	0.100995	LUAD	TRUE	reported	Linolenate [alpha or gamma; (18:3n3 or 6)] levels	0.035727	2.03e-06	8257	TRUE	reported	kEcIcV	2	1	TRUE	NA	0.00272539588722433	22.5596269635807	21.6461373995966
rs77207094	C	T	C	T	-0.24943	0.0610047	0.0186106	0.0313627	FALSE	FALSE	FALSE	7NrGVC	5	11520799	0.566996	0.106562	LUAD	TRUE	reported	Linolenate [alpha or gamma; (18:3n3 or 6)] levels	0.0546753	5.07e-06	8257	TRUE	reported	kEcIcV	2	1	TRUE	NA	0.00251419791729436	20.8070167654819	21.6461373995966
rs7803343	A	G	A	G	-0.0752503	-0.0524151	0.710401	0.726933	FALSE	FALSE	FALSE	7NrGVC	7	10226349	0.195325	0.0404754	LUAD	TRUE	reported	Linolenate [alpha or gamma; (18:3n3 or 6)] levels	0.0162363	3.57e-06	8257	TRUE	reported	kEcIcV	2	1	TRUE	NA	0.00259472724532041	21.4751956854637	21.6461373995966
rs79031309	T	C	T	C	-0.397098	-0.216239	0.00708094	0.00167244	FALSE	FALSE	FALSE	7NrGVC	8	122842599	0.636728	0.457862	LUAD	TRUE	reported	Linolenate [alpha or gamma; (18:3n3 or 6)] levels	0.0882004	6.72e-06	8257	TRUE	reported	kEcIcV	2	1	TRUE	NA	0.0024488780967403	20.2651154860328	21.6461373995966
rs80053496	A	G	A	G	-0.235332	-0.0731072	0.0209091	0.0147636	FALSE	FALSE	FALSE	7NrGVC	21	39201944	0.636618	0.154746	LUAD	TRUE	reported	Linolenate [alpha or gamma; (18:3n3 or 6)] levels	0.0511061	4.13e-06	8257	TRUE	reported	kEcIcV	2	1	TRUE	NA	0.00256141748284164	21.1988002985577	21.6461373995966
rs9859469	A	G	A	G	-0.106742	-0.0188821	0.109933	0.099241	FALSE	FALSE	FALSE	7NrGVC	3	1526742	0.759625	0.0617115	LUAD	TRUE	reported	Linolenate [alpha or gamma; (18:3n3 or 6)] levels	0.0237199	6.79e-06	8257	TRUE	reported	kEcIcV	2	1	TRUE	NA	0.00244657674173234	20.2460244555459	21.6461373995966
