# Supplementary material for: Inflammatory factors and risk of lung adenocarcinoma: a Mendelian randomization study mediated by blood metabolites
Source: Front Endocrinol (Lausanne). 2024 Aug 27;15:1446863. doi: 10.3389/fendo.2024.1446863 (PMC11384989; doi:10.3389/fendo.2024.1446863)
Supplement: Supplementary file 1 [file DataSheet1.zip › supplementary files/S2/GCST90199748/heterogeneity.csv]

id.exposure	id.outcome	outcome	exposure	method	Q	Q_df	Q_pval
kEcIcV	7NrGVC	LUAD	Linolenate [alpha or gamma; (18:3n3 or 6)] levels	MR Egger	17.4879419173049	22	0.735879880272949
kEcIcV	7NrGVC	LUAD	Linolenate [alpha or gamma; (18:3n3 or 6)] levels	Inverse variance weighted	19.643224952172	23	0.663326637065797
