# Supplementary material for: Inflammatory factors and risk of lung adenocarcinoma: a Mendelian randomization study mediated by blood metabolites
Source: Front Endocrinol (Lausanne). 2024 Aug 27;15:1446863. doi: 10.3389/fendo.2024.1446863 (PMC11384989; doi:10.3389/fendo.2024.1446863)
Supplement: Supplementary file 1 [file DataSheet1.zip › supplementary files/S2/GCST90199748/OR.csv]

method	nsnp	b	se	pval	lo_ci	up_ci	or	or_lci95	or_uci95
MR Egger	24	-0.0444389060474708	0.257678435007202	0.864653574426439	-0.549488638661586	0.460610826566645	0.956534036753573	0.577244915654003	1.58504187504443
Weighted median	24	0.343677745618456	0.157102142551579	0.0286982420425269	0.0357575462173612	0.651597945019551	1.41012414359681	1.03640453582649	1.9186042048426
Inverse variance weighted	24	0.293763048494681	0.11544833932453	0.0109421422617411	0.0674843034186025	0.520041793570759	1.34146600361612	1.06981346705194	1.6820979491095
Simple mode	24	0.428531707583687	0.286113305652959	0.147792754016205	-0.132250371496112	0.989313786663487	1.5350020362472	0.876121611738144	2.68938834485375
Weighted mode	24	0.40016311961617	0.240736477157654	0.110033982230332	-0.0716803756128312	0.872006614845172	1.49206806336166	0.930828363714987	2.39170527294492
