# Supplementary material for: Inflammatory factors and risk of lung adenocarcinoma: a Mendelian randomization study mediated by blood metabolites
Source: Front Endocrinol (Lausanne). 2024 Aug 27;15:1446863. doi: 10.3389/fendo.2024.1446863 (PMC11384989; doi:10.3389/fendo.2024.1446863)
Supplement: Supplementary file 1 [file DataSheet1.zip › supplementary files/S2/GCST90199748/singlesnpOR.csv]

exposure	outcome	id.exposure	id.outcome	samplesize	SNP	b	se	p	lo_ci	up_ci	or	or_lci95	or_uci95
Linolenate [alpha or gamma; (18:3n3 or 6)] levels	LUAD	kEcIcV	7NrGVC	NA	rs10888422	0.614776233412216	0.426439355360513	0.149401177394466	-0.221044903094389	1.45059736991882	1.84924275451654	0.80168068153866	4.26566193234011
Linolenate [alpha or gamma; (18:3n3 or 6)] levels	LUAD	kEcIcV	7NrGVC	NA	rs111949383	0.383216463746256	0.442650268667107	0.386637195137769	-0.484378062841272	1.25081099033379	1.46699554705356	0.6160802408318	3.49317473998086
Linolenate [alpha or gamma; (18:3n3 or 6)] levels	LUAD	kEcIcV	7NrGVC	NA	rs112855749	0.337774318258478	0.401291611530578	0.399945896297246	-0.448757240341454	1.12430587685841	1.40182410159905	0.6384210627627	3.07807954098535
Linolenate [alpha or gamma; (18:3n3 or 6)] levels	LUAD	kEcIcV	7NrGVC	NA	rs114414442	-0.60351641436213	0.787658637205887	0.443547967918983	-2.14732734328567	0.94029451456141	0.546885176075683	0.116795896339404	2.5607354811697
Linolenate [alpha or gamma; (18:3n3 or 6)] levels	LUAD	kEcIcV	7NrGVC	NA	rs116530753	0.803801564610889	0.642571240064092	0.210965739432483	-0.455638065914732	2.06324119513651	2.23401756816439	0.634043277448547	7.87144138638412
Linolenate [alpha or gamma; (18:3n3 or 6)] levels	LUAD	kEcIcV	7NrGVC	NA	rs11709316	-0.445963243707094	0.682640875286041	0.513568595589419	-1.78393935926773	0.892012871853547	0.640207303276344	0.167975127813602	2.44003619168659
Linolenate [alpha or gamma; (18:3n3 or 6)] levels	LUAD	kEcIcV	7NrGVC	NA	rs117332859	2.49599388634817	1.09218240653397	0.0222936639170299	0.355316369541596	4.63667140315474	12.1337871330189	1.42663192578182	103.200263171407
Linolenate [alpha or gamma; (18:3n3 or 6)] levels	LUAD	kEcIcV	7NrGVC	NA	rs117428363	0.42374633881087	0.542214386053084	0.434502192041262	-0.638993857853173	1.48648653547491	1.52767403301975	0.52782322215898	4.4215332959714
Linolenate [alpha or gamma; (18:3n3 or 6)] levels	LUAD	kEcIcV	7NrGVC	NA	rs117966847	-0.140436977645812	0.606514419099662	0.816889385497372	-1.32920523908115	1.04833128378952	0.868978428273389	0.264687541041022	2.85288648583373
Linolenate [alpha or gamma; (18:3n3 or 6)] levels	LUAD	kEcIcV	7NrGVC	NA	rs12504891	0.923090487031829	0.468944466764877	0.0490170800919548	0.00395933217267075	1.84222164189099	2.51705731495412	1.00396718068317	6.31054246459817
Linolenate [alpha or gamma; (18:3n3 or 6)] levels	LUAD	kEcIcV	7NrGVC	NA	rs13285116	0.248526855737844	0.648207699714758	0.701418601532829	-1.02196023570308	1.51901394717877	1.28213525459523	0.359888781441898	4.56771896164643
Linolenate [alpha or gamma; (18:3n3 or 6)] levels	LUAD	kEcIcV	7NrGVC	NA	rs139264311	0.0763378942135184	0.469459395197026	0.870827019180155	-0.843802520372652	0.996478308799689	1.07932721096856	0.430072052502434	2.7087257159789
Linolenate [alpha or gamma; (18:3n3 or 6)] levels	LUAD	kEcIcV	7NrGVC	NA	rs2281810	0.635644408156454	0.542310935763304	0.241155606861749	-0.427285025939622	1.69857384225253	1.88823854580645	0.652277609691339	5.46614624340156
Linolenate [alpha or gamma; (18:3n3 or 6)] levels	LUAD	kEcIcV	7NrGVC	NA	rs3088357	-0.318793435696909	0.561286117993404	0.570055629980767	-1.41891422696398	0.781327355570163	0.72702571135614	0.241976605989292	2.18436977744986
Linolenate [alpha or gamma; (18:3n3 or 6)] levels	LUAD	kEcIcV	7NrGVC	NA	rs566623596	1.96656364730041	2.16221873167384	0.363079983988944	-2.27138506678031	6.20451236138113	7.14607780392197	0.103169184866288	494.977526922311
Linolenate [alpha or gamma; (18:3n3 or 6)] levels	LUAD	kEcIcV	7NrGVC	NA	rs58797085	0.98862453162961	0.558838181719448	0.0768819937096676	-0.106698304540507	2.08394736779973	2.68753530907949	0.898796795002168	8.03612794094527
Linolenate [alpha or gamma; (18:3n3 or 6)] levels	LUAD	kEcIcV	7NrGVC	NA	rs6476144	-0.683854676274388	0.639362095469304	0.284804340245932	-1.93700438339422	0.569295030845447	0.504667906825189	0.144135077139714	1.76702091700024
Linolenate [alpha or gamma; (18:3n3 or 6)] levels	LUAD	kEcIcV	7NrGVC	NA	rs7046078	0.387797449377422	0.545484570901765	0.477132041346665	-0.681352309590036	1.45694720834488	1.47373124887292	0.505932352375286	4.29283437540184
Linolenate [alpha or gamma; (18:3n3 or 6)] levels	LUAD	kEcIcV	7NrGVC	NA	rs75168972	-0.279349254329368	0.59509289211787	0.638768556039206	-1.44573132288039	0.887032814221656	0.756275724513973	0.235573733083159	2.4279148782994
Linolenate [alpha or gamma; (18:3n3 or 6)] levels	LUAD	kEcIcV	7NrGVC	NA	rs77207094	-0.244576434270136	0.42722206631119	0.566996283413714	-1.08193168424007	0.592778815699796	0.78303613528249	0.338940167496341	1.80900833821874
Linolenate [alpha or gamma; (18:3n3 or 6)] levels	LUAD	kEcIcV	7NrGVC	NA	rs7803343	0.696543402484774	0.537876925407606	0.195324857459235	-0.357695371314134	1.75078217628368	2.00680399124182	0.699286065158497	5.75910555053218
Linolenate [alpha or gamma; (18:3n3 or 6)] levels	LUAD	kEcIcV	7NrGVC	NA	rs79031309	0.544548197170472	1.15302016127001	0.6367270458493	-1.71537131891876	2.8044677132597	1.72382937542147	0.179896909183882	16.5182811035879
Linolenate [alpha or gamma; (18:3n3 or 6)] levels	LUAD	kEcIcV	7NrGVC	NA	rs80053496	0.310655584450903	0.657564632094233	0.636617371642632	-0.978171094453793	1.5994822633556	1.36431924749491	0.37599813547268	4.95046872172678
Linolenate [alpha or gamma; (18:3n3 or 6)] levels	LUAD	kEcIcV	7NrGVC	NA	rs9859469	0.176894755578872	0.578137003241461	0.759624620913733	-0.95625377077439	1.31004328193214	1.19350547672403	0.384329980657169	3.70633412604078
Linolenate [alpha or gamma; (18:3n3 or 6)] levels	LUAD	kEcIcV	7NrGVC	NA	All - Inverse variance weighted	0.293763048494681	0.11544833932453	0.0109421422617411	0.0674843034186025	0.520041793570759	1.34146600361612	1.06981346705194	1.6820979491095
Linolenate [alpha or gamma; (18:3n3 or 6)] levels	LUAD	kEcIcV	7NrGVC	NA	All - MR Egger	-0.0444389060474708	0.257678435007202	0.864653574426439	-0.549488638661586	0.460610826566645	0.956534036753573	0.577244915654003	1.58504187504443
