# Supplementary material for: Inflammatory factors and risk of lung adenocarcinoma: a Mendelian randomization study mediated by blood metabolites
Source: Front Endocrinol (Lausanne). 2024 Aug 27;15:1446863. doi: 10.3389/fendo.2024.1446863 (PMC11384989; doi:10.3389/fendo.2024.1446863)
Supplement: Supplementary file 1 [file DataSheet1.zip › supplementary files/S2/GCST90199819/harmonise.csv]

SNP	effect_allele.exposure	other_allele.exposure	effect_allele.outcome	other_allele.outcome	beta.exposure	beta.outcome	eaf.exposure	eaf.outcome	remove	palindromic	ambiguous	id.outcome	chr.outcome	pos.outcome	pval.outcome	se.outcome	outcome	mr_keep.outcome	pval_origin.outcome	exposure	se.exposure	pval.exposure	samplesize.exposure	mr_keep.exposure	pval_origin.exposure	id.exposure	action	SNP_index	mr_keep	samplesize.outcome	R2	f	meanf
rs114988449	A	G	A	G	-0.212598	-0.0458401	0.041494	0.0367147	FALSE	FALSE	FALSE	7NrGVC	2	211554744	0.630118	0.0951905	LUAD	TRUE	reported	Tryptophan betaine levels	0.0388704	4.52e-08	8216	TRUE	reported	BhMXXu	2	1	TRUE	NA	0.00362778472099322	29.9071202922836	27.2690231856804
rs115361548	G	A	G	A	-0.249454	0.121931	0.0196749	0.0177627	FALSE	FALSE	FALSE	7NrGVC	2	54179357	0.395396	0.143469	LUAD	TRUE	reported	Tryptophan betaine levels	0.0558733	8.02e-06	8216	TRUE	reported	BhMXXu	2	1	TRUE	NA	0.00242024591315837	19.92813090807	27.2690231856804
rs115435235	G	A	G	A	0.130935	0.0218428	0.0963885	0.0923112	FALSE	FALSE	FALSE	7NrGVC	4	5680591	0.726748	0.0625056	LUAD	TRUE	reported	Tryptophan betaine levels	0.0261308	5.42e-07	8216	TRUE	reported	BhMXXu	2	1	TRUE	NA	0.00304663555384836	25.1015396825636	27.2690231856804
rs115919043	A	G	A	G	-0.400927	0.268254	0.00767637	0.0102705	FALSE	FALSE	FALSE	7NrGVC	1	3632802	0.126488	0.175547	LUAD	TRUE	reported	Tryptophan betaine levels	0.0885061	5.9e-06	8216	TRUE	reported	BhMXXu	2	1	TRUE	NA	0.00249138259503992	20.5153281671852	27.2690231856804
rs117137191	T	C	T	C	-0.324817	-0.411315	0.0132781	0.0027803	FALSE	FALSE	FALSE	7NrGVC	8	24008695	0.171838	0.301038	LUAD	TRUE	reported	Tryptophan betaine levels	0.0667232	1.13e-06	8216	TRUE	reported	BhMXXu	2	1	TRUE	NA	0.00287615600996621	23.6928899135809	27.2690231856804
rs117750027	T	C	T	C	-0.260196	-0.00247886	0.0187622	0.00641991	FALSE	FALSE	FALSE	7NrGVC	10	127285328	0.991047	0.220908	LUAD	TRUE	reported	Tryptophan betaine levels	0.0568731	4.76e-06	8216	TRUE	reported	BhMXXu	2	1	TRUE	NA	0.00254110147326548	20.925782036966	27.2690231856804
rs11904625	G	A	G	A	0.0886886	-0.0224769	0.263771	0.248335	FALSE	FALSE	FALSE	7NrGVC	2	231720615	0.590735	0.0417964	LUAD	TRUE	reported	Tryptophan betaine levels	0.0178597	6.84e-07	8216	TRUE	reported	BhMXXu	2	1	TRUE	NA	0.00299243896427673	24.6536682500529	27.2690231856804
rs11958116	C	T	C	T	0.0777772	-0.0565632	0.33425	0.392513	FALSE	FALSE	FALSE	7NrGVC	5	115919026	0.127554	0.0371194	LUAD	TRUE	reported	Tryptophan betaine levels	0.0163101	1.85e-06	8216	TRUE	reported	BhMXXu	2	1	TRUE	NA	0.00276013650610436	22.7345116166026	27.2690231856804
rs12111593	T	C	T	C	-0.120744	-0.0123418	0.0899579	0.10174	FALSE	FALSE	FALSE	7NrGVC	7	79668544	0.836018	0.0596252	LUAD	TRUE	reported	Tryptophan betaine levels	0.0272014	9.04e-06	8216	TRUE	reported	BhMXXu	2	1	TRUE	NA	0.00239247764797255	19.6989406757018	27.2690231856804
rs139358701	T	C	T	C	0.369183	-0.0755059	0.00908869	0.0664579	FALSE	FALSE	FALSE	7NrGVC	11	108850834	0.305689	0.0737139	LUAD	TRUE	reported	Tryptophan betaine levels	0.0815059	5.91e-06	8216	TRUE	reported	BhMXXu	2	1	TRUE	NA	0.00249093110999013	20.5116011228115	27.2690231856804
rs140009120	A	C	A	C	-0.482543	0.337923	0.00820375	0.00519667	FALSE	FALSE	FALSE	7NrGVC	16	73890707	0.175344	0.249347	LUAD	TRUE	reported	Tryptophan betaine levels	0.0851653	1.46e-08	8216	TRUE	reported	BhMXXu	2	1	TRUE	NA	0.00389217715176993	32.0952635762096	27.2690231856804
rs143950217	T	C	T	C	-0.202628	0.068071	0.0298433	0.0254022	FALSE	FALSE	FALSE	7NrGVC	1	183737371	0.545424	0.112583	LUAD	TRUE	reported	Tryptophan betaine levels	0.0457016	9.26e-06	8216	TRUE	reported	BhMXXu	2	1	TRUE	NA	0.00238691970711735	19.6530687714178	27.2690231856804
rs2294026	T	G	T	G	0.499315	-0.107383	0.00468997	0.0348783	FALSE	FALSE	FALSE	7NrGVC	8	90646677	0.282375	0.099891	LUAD	TRUE	reported	Tryptophan betaine levels	0.112882	9.72e-06	8216	TRUE	reported	BhMXXu	2	1	TRUE	NA	0.00237578090942553	19.5611373667438	27.2690231856804
rs270611	A	C	A	C	-0.275869	0.028392	0.0277539	0.0237072	FALSE	FALSE	FALSE	7NrGVC	5	132256377	0.808645	0.117237	LUAD	TRUE	reported	Tryptophan betaine levels	0.047452	6.11e-09	8216	TRUE	reported	BhMXXu	2	1	TRUE	NA	0.00409688166010714	33.7902204907395	27.2690231856804
rs34114657	C	T	C	T	-0.0837624	0.0935513	0.229742	0.251352	FALSE	FALSE	FALSE	7NrGVC	16	30573109	0.0238139	0.0413923	LUAD	TRUE	reported	Tryptophan betaine levels	0.0185409	6.25e-06	8216	TRUE	reported	BhMXXu	2	1	TRUE	NA	0.00247798492773275	20.4047308118029	27.2690231856804
rs4398731	A	G	A	G	0.0809749	0.0292905	0.303855	0.282384	FALSE	FALSE	FALSE	7NrGVC	6	43311983	0.462147	0.0398339	LUAD	TRUE	reported	Tryptophan betaine levels	0.0167314	1.3e-06	8216	TRUE	reported	BhMXXu	2	1	TRUE	NA	0.00284275541072592	23.4169616381022	27.2690231856804
rs4741926	C	A	C	A	-0.0744919	0.0465406	0.505997	0.546015	FALSE	FALSE	FALSE	7NrGVC	9	4232824	0.198959	0.0362318	LUAD	TRUE	reported	Tryptophan betaine levels	0.0155892	1.77e-06	8216	TRUE	reported	BhMXXu	2	1	TRUE	NA	0.00277143517662591	22.8278344040789	27.2690231856804
rs6052299	T	C	T	C	0.197689	0.102077	0.967931	0.970866	FALSE	FALSE	FALSE	7NrGVC	20	4070263	0.329921	0.104772	LUAD	TRUE	reported	Tryptophan betaine levels	0.0441614	7.59e-06	8216	TRUE	reported	BhMXXu	2	1	TRUE	NA	0.00243310550220276	20.034274097633	27.2690231856804
rs61477208	C	T	C	T	0.0823593	0.0386958	0.263671	0.215862	FALSE	FALSE	FALSE	7NrGVC	14	95378826	0.375566	0.04367	LUAD	TRUE	reported	Tryptophan betaine levels	0.0177938	3.68e-06	8216	TRUE	reported	BhMXXu	2	1	TRUE	NA	0.00260073735759609	21.4181596632615	27.2690231856804
rs62073551	T	C	T	C	-0.0732404	0.0758964	0.320062	0.381992	FALSE	FALSE	FALSE	7NrGVC	17	78503828	0.0420475	0.0373314	LUAD	TRUE	reported	Tryptophan betaine levels	0.0165778	9.96e-06	8216	TRUE	reported	BhMXXu	2	1	TRUE	NA	0.00237004544405967	19.5138018747356	27.2690231856804
rs6465247	A	G	A	G	-0.0872901	0.0395139	0.236039	0.250853	FALSE	FALSE	FALSE	7NrGVC	7	90195163	0.342991	0.0416694	LUAD	TRUE	reported	Tryptophan betaine levels	0.0182466	1.72e-06	8216	TRUE	reported	BhMXXu	2	1	TRUE	NA	0.00277777839545043	22.8802279430931	27.2690231856804
rs7096124	C	T	C	T	-0.107774	-0.0201937	0.133226	0.15194	FALSE	FALSE	FALSE	7NrGVC	10	84155430	0.689488	0.0505413	LUAD	TRUE	reported	Tryptophan betaine levels	0.0231013	3.08e-06	8216	TRUE	reported	BhMXXu	2	1	TRUE	NA	0.0026420788489567	21.7595260488674	27.2690231856804
rs75588954	G	A	G	A	-0.111582	-0.11049	0.105366	0.104529	FALSE	FALSE	FALSE	7NrGVC	15	99641214	0.063263	0.0594885	LUAD	TRUE	reported	Tryptophan betaine levels	0.0250353	8.31e-06	8216	TRUE	reported	BhMXXu	2	1	TRUE	NA	0.00241197875426332	19.8598951326407	27.2690231856804
rs75758266	A	G	A	G	-0.29623	0.0223243	0.0147383	0.053927	FALSE	FALSE	FALSE	7NrGVC	15	27601119	0.780114	0.0799666	LUAD	TRUE	reported	Tryptophan betaine levels	0.0641826	3.92e-06	8216	TRUE	reported	BhMXXu	2	1	TRUE	NA	0.0025860592344526	21.2969657667807	27.2690231856804
rs7705826	G	T	G	T	0.279496	-0.0588821	0.834518	0.864099	FALSE	FALSE	FALSE	7NrGVC	5	132396764	0.261456	0.0524349	LUAD	TRUE	reported	Tryptophan betaine levels	0.0205119	2.8e-42	8216	TRUE	reported	BhMXXu	2	1	TRUE	NA	0.0220990622184003	185.623809170004	27.2690231856804
rs7724462	T	C	T	C	-0.0700905	0.000829253	0.423436	0.320567	FALSE	FALSE	FALSE	7NrGVC	5	178767664	0.982808	0.0384834	LUAD	TRUE	reported	Tryptophan betaine levels	0.0154585	5.78e-06	8216	TRUE	reported	BhMXXu	2	1	TRUE	NA	0.00249596130246295	20.5531259454351	27.2690231856804
rs77817339	A	C	A	C	-0.175923	0.0479372	0.046779	0.0290199	FALSE	FALSE	FALSE	7NrGVC	10	66254929	0.661742	0.109569	LUAD	TRUE	reported	Tryptophan betaine levels	0.0367904	1.74e-06	8216	TRUE	reported	BhMXXu	2	1	TRUE	NA	0.00277529290135573	22.8596982500164	27.2690231856804
rs78047097	C	T	C	T	-0.321162	0.407385	0.0124573	0.00682193	FALSE	FALSE	FALSE	7NrGVC	4	103656020	0.0600565	0.21665	LUAD	TRUE	reported	Tryptophan betaine levels	0.0695454	3.87e-06	8216	TRUE	reported	BhMXXu	2	1	TRUE	NA	0.00258895933782906	21.3209109724811	27.2690231856804
rs78098652	C	A	C	A	0.0862996	-0.0540397	0.197705	0.224079	FALSE	FALSE	FALSE	7NrGVC	8	1086698	0.216774	0.0437514	LUAD	TRUE	reported	Tryptophan betaine levels	0.0194298	8.93e-06	8216	TRUE	reported	BhMXXu	2	1	TRUE	NA	0.00239540479964052	19.7230998322492	27.2690231856804
rs80133044	A	G	A	G	0.168867	-0.00143963	0.0456028	0.0536305	FALSE	FALSE	FALSE	7NrGVC	5	176856484	0.985923	0.0815932	LUAD	TRUE	reported	Tryptophan betaine levels	0.0370307	5.11e-06	8216	TRUE	reported	BhMXXu	2	1	TRUE	NA	0.00252468650221891	20.7902638276895	27.2690231856804
rs860285	A	G	A	G	0.0792356	-0.00411371	0.360081	0.346966	FALSE	FALSE	FALSE	7NrGVC	1	58450975	0.913312	0.0377885	LUAD	TRUE	reported	Tryptophan betaine levels	0.0163409	1.24e-06	8216	TRUE	reported	BhMXXu	2	1	TRUE	NA	0.00285356171075777	23.5062323768391	27.2690231856804
rs908951	T	C	T	C	-0.0759008	0.00112578	0.469762	0.408544	FALSE	FALSE	FALSE	7NrGVC	16	89631217	0.97553	0.0367022	LUAD	TRUE	reported	Tryptophan betaine levels	0.0156375	1.21e-06	8216	TRUE	reported	BhMXXu	2	1	TRUE	NA	0.00285926290600508	23.5533306746365	27.2690231856804
rs9341702	T	C	T	C	0.0808758	0.0187585	0.302087	0.344945	FALSE	FALSE	FALSE	7NrGVC	6	77862762	0.617497	0.0375621	LUAD	TRUE	reported	Tryptophan betaine levels	0.0166955	1.27e-06	8216	TRUE	reported	BhMXXu	2	1	TRUE	NA	0.00284799521663416	23.4602473817573	27.2690231856804
rs9655607	A	G	A	G	-0.10596	0.0133103	0.117733	0.0924691	FALSE	FALSE	FALSE	7NrGVC	7	151417143	0.830429	0.0621538	LUAD	TRUE	reported	Tryptophan betaine levels	0.0239466	9.65e-06	8216	TRUE	reported	BhMXXu	2	1	TRUE	NA	0.00237739874154962	19.5744896301017	27.2690231856804
