# Supplementary material for: Inflammatory factors and risk of lung adenocarcinoma: a Mendelian randomization study mediated by blood metabolites
Source: Front Endocrinol (Lausanne). 2024 Aug 27;15:1446863. doi: 10.3389/fendo.2024.1446863 (PMC11384989; doi:10.3389/fendo.2024.1446863)
Supplement: Supplementary file 1 [file DataSheet1.zip › supplementary files/S2/GCST90199819/OR.csv]

method	nsnp	b	se	pval	lo_ci	up_ci	or	or_lci95	or_uci95
MR Egger	34	-0.177264478864343	0.124129059328087	0.162960651426917	-0.420557435147394	0.0660284774187089	0.837558238775389	0.656680660888618	1.06825713793864
Weighted median	34	-0.20688653178062	0.100985179146317	0.0404932078521036	-0.404817482907402	-0.00895558065383756	0.813111907113603	0.667098556636827	0.991084401116244
Inverse variance weighted	34	-0.178551418540183	0.0696322191737749	0.0103411872440349	-0.315030568120782	-0.0420722689595837	0.83648104513737	0.729766566335561	0.958800486555
Simple mode	34	-0.0788311085267448	0.169619902841798	0.645161416404957	-0.411286118096668	0.253623901043179	0.924196000088825	0.662797266176391	1.28868703926258
Weighted mode	34	-0.167681319564197	0.111639669046295	0.142609910361266	-0.386495070894934	0.0511324317665407	0.845623275343557	0.679434074368321	1.05246226349125
