# Supplementary material for: Inflammatory factors and risk of lung adenocarcinoma: a Mendelian randomization study mediated by blood metabolites
Source: Front Endocrinol (Lausanne). 2024 Aug 27;15:1446863. doi: 10.3389/fendo.2024.1446863 (PMC11384989; doi:10.3389/fendo.2024.1446863)
Supplement: Supplementary file 1 [file DataSheet1.zip › supplementary files/S2/GCST90199819/singlesnpOR.csv]

exposure	outcome	id.exposure	id.outcome	samplesize	SNP	b	se	p	lo_ci	up_ci	or	or_lci95	or_uci95
Tryptophan betaine levels	LUAD	BhMXXu	7NrGVC	NA	rs114988449	0.215618679385507	0.447748802905013	0.630117331857644	-0.661968974308319	1.09320633307933	1.2406292112989	0.515834668715717	2.98382589088127
Tryptophan betaine levels	LUAD	BhMXXu	7NrGVC	NA	rs115361548	-0.488791520681168	0.575132088481243	0.395393486941964	-1.6160504141044	0.638467372742069	0.613367188038829	0.198681862561924	1.8935765072436
Tryptophan betaine levels	LUAD	BhMXXu	7NrGVC	NA	rs115435235	0.166821705426357	0.477378852102188	0.726748882835913	-0.768840844693932	1.10248425554665	1.18154358371773	0.463550083548041	3.0116384178795
Tryptophan betaine levels	LUAD	BhMXXu	7NrGVC	NA	rs115919043	-0.669084396910161	0.437852776191177	0.126486821578823	-1.52727583824487	0.189107044424546	0.512177314297013	0.217126349691409	1.20817027345291
Tryptophan betaine levels	LUAD	BhMXXu	7NrGVC	NA	rs117137191	1.26629763836252	0.926792624770255	0.171837754346762	-0.550215906187176	3.08281118291222	3.54769337350155	0.576825256793164	21.819655301432
Tryptophan betaine levels	LUAD	BhMXXu	7NrGVC	NA	rs117750027	0.00952689510984027	0.849006133837569	0.99104693982961	-1.65452512721179	1.67357891743147	1.00957242043186	0.1911828216722	5.33121366858067
Tryptophan betaine levels	LUAD	BhMXXu	7NrGVC	NA	rs11904625	-0.253436180072749	0.47127139226462	0.590735020252682	-1.1771281089114	0.670255748765907	0.776129275858512	0.308162478066577	1.95473717833525
Tryptophan betaine levels	LUAD	BhMXXu	7NrGVC	NA	rs11958116	-0.727246545260051	0.477252973879234	0.127554248229716	-1.66266237406335	0.208169283543249	0.483237733160653	0.189633432289777	1.23142161131909
Tryptophan betaine levels	LUAD	BhMXXu	7NrGVC	NA	rs12111593	0.102214602795998	0.493815013582455	0.836017932127327	-0.865662823825615	1.07009202941761	1.10762114481895	0.420772562097427	2.91564781300065
Tryptophan betaine levels	LUAD	BhMXXu	7NrGVC	NA	rs139358701	-0.204521605816086	0.199667644501507	0.305688779470003	-0.59587018903904	0.186826977406869	0.815037132184892	0.551082810937681	1.205418702336
Tryptophan betaine levels	LUAD	BhMXXu	7NrGVC	NA	rs140009120	-0.70029613941141	0.51673529612905	0.17534369513222	-1.71309731982435	0.312505041001527	0.496438267084586	0.180306460075146	1.36684483142331
Tryptophan betaine levels	LUAD	BhMXXu	7NrGVC	NA	rs143950217	-0.335940738693567	0.555614229030539	0.545425218691566	-1.42494462759342	0.753063150206289	0.714665456569784	0.240521781109471	2.12349464758718
Tryptophan betaine levels	LUAD	BhMXXu	7NrGVC	NA	rs2294026	-0.215060633067302	0.200056076825251	0.282373943979067	-0.607170543644793	0.177049277510189	0.806492538578444	0.544890433682418	1.19368991374475
Tryptophan betaine levels	LUAD	BhMXXu	7NrGVC	NA	rs270611	-0.102918414174844	0.424973447542131	0.808643709622568	-0.93586637135742	0.730029543007732	0.902200577257515	0.392245887677097	2.07514191270212
Tryptophan betaine levels	LUAD	BhMXXu	7NrGVC	NA	rs34114657	-1.11686508505009	0.494163252246831	0.0238142015348436	-2.08542505945388	-0.148305110646304	0.327304258994382	0.124254293477205	0.862168018166027
Tryptophan betaine levels	LUAD	BhMXXu	7NrGVC	NA	rs4398731	0.361723200646126	0.491928980461847	0.462147127422086	-0.602457601059094	1.32590400235135	1.43580145803537	0.547464532036119	3.7655879171374
Tryptophan betaine levels	LUAD	BhMXXu	7NrGVC	NA	rs4741926	-0.624773968713377	0.48638576811707	0.198958832408279	-1.57809007422283	0.328542136796081	0.53538242802268	0.206368871273365	1.38894176465099
Tryptophan betaine levels	LUAD	BhMXXu	7NrGVC	NA	rs6052299	0.516351440899595	0.52998396471225	0.329918783812027	-0.522417129936415	1.5551200117356	1.67590185436913	0.593085249905654	4.7356548252122
Tryptophan betaine levels	LUAD	BhMXXu	7NrGVC	NA	rs61477208	0.469841292968736	0.53023762950875	0.37556595033053	-0.569424460868414	1.50910704680589	1.59974028303811	0.565851014401207	4.52269043978479
Tryptophan betaine levels	LUAD	BhMXXu	7NrGVC	NA	rs62073551	-1.03626413837172	0.509710487654355	0.0420480204542474	-2.03529669417425	-0.037231582569183	0.354777609340631	0.130641716117342	0.963452990592984
Tryptophan betaine levels	LUAD	BhMXXu	7NrGVC	NA	rs6465247	-0.452673327215801	0.477366849161589	0.342991310090811	-1.38831235157252	0.482965697140913	0.63592583936315	0.24949601108029	1.6208743034356
Tryptophan betaine levels	LUAD	BhMXXu	7NrGVC	NA	rs7096124	0.187370794440217	0.468956334551933	0.689489103525489	-0.731783621281571	1.10652521016201	1.20607440783439	0.481050213053866	3.02383293419351
Tryptophan betaine levels	LUAD	BhMXXu	7NrGVC	NA	rs75588954	0.990213475291714	0.53313706511803	0.0632636826769005	-0.0547351723396248	2.03516212292305	2.69180904573975	0.946735836593974	7.65349283153188
Tryptophan betaine levels	LUAD	BhMXXu	7NrGVC	NA	rs75758266	-0.0753613746075684	0.269947675792459	0.780114132279437	-0.604458819160787	0.45373606994565	0.927408283960717	0.546370031636856	1.57418246857766
Tryptophan betaine levels	LUAD	BhMXXu	7NrGVC	NA	rs7705826	-0.210672424650084	0.187605189340813	0.261456065089311	-0.578378595758079	0.15703374645791	0.810039372355982	0.560806924522813	1.17003509777487
Tryptophan betaine levels	LUAD	BhMXXu	7NrGVC	NA	rs7724462	-0.0118311754089356	0.549053010037024	0.982808250690969	-1.0879750750815	1.06431272426363	0.988238537746472	0.336897996626107	2.89884599275651
Tryptophan betaine levels	LUAD	BhMXXu	7NrGVC	NA	rs77817339	-0.272489668775544	0.622823621698129	0.661743730302917	-1.49322396730388	0.94824462975279	0.761481296168757	0.224647231466873	2.58117476288755
Tryptophan betaine levels	LUAD	BhMXXu	7NrGVC	NA	rs78047097	-1.26847198610047	0.674581675291597	0.0600558842503156	-2.590652069672	0.0537080974710582	0.281261064413485	0.0749711377379964	1.05517654849346
Tryptophan betaine levels	LUAD	BhMXXu	7NrGVC	NA	rs78098652	-0.62618714339348	0.50697106359705	0.216773337534248	-1.6198504280437	0.367476141256738	0.534626373475621	0.197928301392969	1.44408534405706
Tryptophan betaine levels	LUAD	BhMXXu	7NrGVC	NA	rs80133044	-0.00852522991466657	0.483180254282956	0.985922859321652	-0.955558528309261	0.938508068479928	0.991511006809299	0.384597276087144	2.5561649490238
Tryptophan betaine levels	LUAD	BhMXXu	7NrGVC	NA	rs860285	-0.051917446198426	0.476913155197916	0.913312402274548	-0.986667230386342	0.88283233798949	0.94940724078478	0.372817136438251	2.41773786866651
Tryptophan betaine levels	LUAD	BhMXXu	7NrGVC	NA	rs908951	-0.0148322547324929	0.48355485054176	0.975530032313374	-0.962599761794342	0.932935252329356	0.985277201329445	0.381898748499071	2.54195953056899
Tryptophan betaine levels	LUAD	BhMXXu	7NrGVC	NA	rs9341702	0.231942064251606	0.46444177368261	0.617497858089634	-0.678363812166309	1.14224794066952	1.26104666702949	0.50744659142971	3.13380506103264
Tryptophan betaine levels	LUAD	BhMXXu	7NrGVC	NA	rs9655607	-0.125616270290676	0.586577953944885	0.830429286157662	-1.27530906002265	1.0240765194413	0.881953213508839	0.279344620624022	2.7845228201673
Tryptophan betaine levels	LUAD	BhMXXu	7NrGVC	NA	All - Inverse variance weighted	-0.178551418540183	0.0696322191737749	0.0103411872440349	-0.315030568120782	-0.0420722689595837	0.83648104513737	0.729766566335561	0.958800486555
Tryptophan betaine levels	LUAD	BhMXXu	7NrGVC	NA	All - MR Egger	-0.177264478864343	0.124129059328087	0.162960651426917	-0.420557435147394	0.0660284774187089	0.837558238775389	0.656680660888618	1.06825713793864
