# Supplementary material for: Inflammatory factors and risk of lung adenocarcinoma: a Mendelian randomization study mediated by blood metabolites
Source: Front Endocrinol (Lausanne). 2024 Aug 27;15:1446863. doi: 10.3389/fendo.2024.1446863 (PMC11384989; doi:10.3389/fendo.2024.1446863)
Supplement: Supplementary file 1 [file DataSheet1.zip › supplementary files/S2/GCST90199840/harmonise.csv]

SNP	effect_allele.exposure	other_allele.exposure	effect_allele.outcome	other_allele.outcome	beta.exposure	beta.outcome	eaf.exposure	eaf.outcome	remove	palindromic	ambiguous	id.outcome	chr.outcome	pos.outcome	pval.outcome	se.outcome	outcome	mr_keep.outcome	pval_origin.outcome	exposure	se.exposure	pval.exposure	samplesize.exposure	mr_keep.exposure	pval_origin.exposure	id.exposure	action	SNP_index	mr_keep	samplesize.outcome	R2	f	meanf
rs10491431	A	C	A	C	0.220271	0.0142939	0.147982	0.134047	FALSE	FALSE	FALSE	7NrGVC	5	35967898	0.785266	0.0524618	LUAD	TRUE	reported	Pregnenediol disulfate (C21H34O8S2) levels	0.0190047	4.61e-31	8245	TRUE	reported	qv9D7t	2	1	TRUE	NA	0.0160318264011965	134.303475021688	53.4104254365694
rs1165195	G	T	G	T	-0.0621592	0.0131822	0.556028	0.627624	FALSE	FALSE	FALSE	7NrGVC	6	25814852	0.722673	0.0371446	LUAD	TRUE	reported	Pregnenediol disulfate (C21H34O8S2) levels	0.0137157	5.84e-06	8245	TRUE	reported	qv9D7t	2	1	TRUE	NA	0.00248487021072533	20.533808997299	53.4104254365694
rs116750514	T	G	T	G	-0.184814	0.0122063	0.0323229	0.0248887	FALSE	FALSE	FALSE	7NrGVC	3	116191608	0.919171	0.120285	LUAD	TRUE	reported	Pregnenediol disulfate (C21H34O8S2) levels	0.0387227	1.82e-06	8245	TRUE	reported	qv9D7t	2	1	TRUE	NA	0.00275517761051525	22.7736745617389	53.4104254365694
rs117097779	A	T	A	T	-0.21723	0.108934	0.0205379	0.021249	FALSE	TRUE	FALSE	7NrGVC	16	83954570	0.386898	0.125898	LUAD	TRUE	reported	Pregnenediol disulfate (C21H34O8S2) levels	0.0480684	6.21e-06	8245	TRUE	reported	qv9D7t	2	1	TRUE	NA	0.00247090009010056	20.4180804795956	53.4104254365694
rs117762916	G	A	G	A	0.163302	0.0663273	0.0358971	0.0170814	FALSE	FALSE	FALSE	7NrGVC	20	19682115	0.617918	0.132973	LUAD	TRUE	reported	Pregnenediol disulfate (C21H34O8S2) levels	0.0363095	6.88e-06	8245	TRUE	reported	qv9D7t	2	1	TRUE	NA	0.00244730252179077	20.2226055206091	53.4104254365694
rs1259735	G	C	G	C	0.0729744	0.0246187	0.61202	0.631672	FALSE	TRUE	FALSE	7NrGVC	12	31877730	0.515138	0.0378251	LUAD	TRUE	reported	Pregnenediol disulfate (C21H34O8S2) levels	0.0140808	2.19e-07	8245	TRUE	reported	qv9D7t	2	1	TRUE	NA	0.00324700751750262	26.8522724974353	53.4104254365694
rs138487705	C	T	C	T	-0.386311	0.0123654	0.00595383	0.0230558	FALSE	FALSE	FALSE	7NrGVC	7	134346822	0.91891	0.12146	LUAD	TRUE	reported	Pregnenediol disulfate (C21H34O8S2) levels	0.0869889	8.96e-06	8245	TRUE	reported	qv9D7t	2	1	TRUE	NA	0.0023862625854917	19.7170124613423	53.4104254365694
rs139230314	A	G	A	G	-0.294547	-0.101444	0.0135268	0.0302556	FALSE	FALSE	FALSE	7NrGVC	11	80628808	0.337231	0.105709	LUAD	TRUE	reported	Pregnenediol disulfate (C21H34O8S2) levels	0.0594104	7.13e-07	8245	TRUE	reported	qv9D7t	2	1	TRUE	NA	0.0029723558007499	24.5741720484182	53.4104254365694
rs139450009	G	A	G	A	-0.257558	0.342702	0.0140914	0.0138351	FALSE	FALSE	FALSE	7NrGVC	13	52589745	0.024615	0.152488	LUAD	TRUE	reported	Pregnenediol disulfate (C21H34O8S2) levels	0.0576639	7.95e-06	8245	TRUE	reported	qv9D7t	2	1	TRUE	NA	0.00241380307304015	19.9451223286389	53.4104254365694
rs146318115	T	C	T	C	0.196037	-0.224718	0.0290952	0.0175921	FALSE	FALSE	FALSE	7NrGVC	19	47832570	0.119088	0.144178	LUAD	TRUE	reported	Pregnenediol disulfate (C21H34O8S2) levels	0.0413575	2.14e-06	8245	TRUE	reported	qv9D7t	2	1	TRUE	NA	0.00271765928278836	22.4627114643522	53.4104254365694
rs146503261	T	C	T	C	-0.283199	0.0757675	0.012833	0.0284096	FALSE	FALSE	FALSE	7NrGVC	5	136689247	0.485764	0.108695	LUAD	TRUE	reported	Pregnenediol disulfate (C21H34O8S2) levels	0.0606195	2.99e-06	8245	TRUE	reported	qv9D7t	2	1	TRUE	NA	0.00264009755657234	21.8199309050929	53.4104254365694
rs148269658	G	A	G	A	-0.245626	0.119152	0.0191435	0.00824681	FALSE	FALSE	FALSE	7NrGVC	6	75965887	0.562957	0.205983	LUAD	TRUE	reported	Pregnenediol disulfate (C21H34O8S2) levels	0.0500813	9.36e-07	8245	TRUE	reported	qv9D7t	2	1	TRUE	NA	0.00290898597011158	24.0487287662097	53.4104254365694
rs17752432	G	A	G	A	-0.177085	-0.157184	0.0326655	0.0072296	FALSE	FALSE	FALSE	7NrGVC	12	55009587	0.452775	0.209355	LUAD	TRUE	reported	Pregnenediol disulfate (C21H34O8S2) levels	0.0384187	4.04e-06	8245	TRUE	reported	qv9D7t	2	1	TRUE	NA	0.00257021759809765	21.2408973893885	53.4104254365694
rs1800341	C	T	C	T	0.106883	0.0841625	0.0915124	0.0833325	FALSE	FALSE	FALSE	7NrGVC	16	89770491	0.189366	0.0641259	LUAD	TRUE	reported	Pregnenediol disulfate (C21H34O8S2) levels	0.0237915	7.04e-06	8245	TRUE	reported	qv9D7t	2	1	TRUE	NA	0.00244186234394943	20.1775420813771	53.4104254365694
rs212100	C	T	C	T	0.509035	0.087169	0.839378	0.849302	FALSE	FALSE	FALSE	7NrGVC	19	47873738	0.0860637	0.0507818	LUAD	TRUE	reported	Pregnenediol disulfate (C21H34O8S2) levels	0.0178277	2.58e-179	8245	TRUE	reported	qv9D7t	2	1	TRUE	NA	0.0899835715689623	815.078230754343	53.4104254365694
rs2273302	A	G	A	G	-0.0991229	-0.0259774	0.107274	0.101409	FALSE	FALSE	FALSE	7NrGVC	14	24263049	0.66254	0.0595253	LUAD	TRUE	reported	Pregnenediol disulfate (C21H34O8S2) levels	0.0217899	5.39e-06	8245	TRUE	reported	qv9D7t	2	1	TRUE	NA	0.00250356123676291	20.6886505782653	53.4104254365694
rs35015532	G	A	G	A	0.0834136	0.0831818	0.26075	0.199369	FALSE	FALSE	FALSE	7NrGVC	1	26425638	0.0652935	0.045128	LUAD	TRUE	reported	Pregnenediol disulfate (C21H34O8S2) levels	0.0154985	7.36e-08	8245	TRUE	reported	qv9D7t	2	1	TRUE	NA	0.00350090755059345	28.9593649991277	53.4104254365694
rs3740065	G	A	G	A	-0.16225	-0.0166885	0.105359	0.0952438	FALSE	FALSE	FALSE	7NrGVC	10	99845936	0.784325	0.0609763	LUAD	TRUE	reported	Pregnenediol disulfate (C21H34O8S2) levels	0.0221228	2.23e-13	8245	TRUE	reported	qv9D7t	2	1	TRUE	NA	0.00648148513850093	53.7754266251506	53.4104254365694
rs4149056	C	T	C	T	0.167898	-0.00518943	0.155802	0.201401	FALSE	FALSE	FALSE	7NrGVC	12	21178615	0.908239	0.0450238	LUAD	TRUE	reported	Pregnenediol disulfate (C21H34O8S2) levels	0.0186	1.77e-19	8245	TRUE	reported	qv9D7t	2	1	TRUE	NA	0.0097859631423599	81.462886992047	53.4104254365694
rs61839551	A	T	A	T	-0.263884	-0.112279	0.0149804	0.0485783	FALSE	TRUE	FALSE	7NrGVC	1	118580750	0.185459	0.0847945	LUAD	TRUE	reported	Pregnenediol disulfate (C21H34O8S2) levels	0.056296	2.77e-06	8245	TRUE	reported	qv9D7t	2	1	TRUE	NA	0.00265781391325665	21.9667436037536	53.4104254365694
rs61906412	T	G	T	G	-0.121041	-0.0140471	0.0958852	0.080872	FALSE	FALSE	FALSE	7NrGVC	11	107687784	0.830521	0.0656303	LUAD	TRUE	reported	Pregnenediol disulfate (C21H34O8S2) levels	0.0236385	3.05e-07	8245	TRUE	reported	qv9D7t	2	1	TRUE	NA	0.00316997347505344	26.2131864606424	53.4104254365694
rs61978604	C	T	C	T	-0.0867791	-0.0300703	0.167924	0.187375	FALSE	FALSE	FALSE	7NrGVC	14	20849153	0.519407	0.0466741	LUAD	TRUE	reported	Pregnenediol disulfate (C21H34O8S2) levels	0.0182063	1.88e-06	8245	TRUE	reported	qv9D7t	2	1	TRUE	NA	0.00274790170024422	22.7133678171561	53.4104254365694
rs62054232	G	A	G	A	0.0650542	0.0866508	0.400824	0.406974	FALSE	FALSE	FALSE	7NrGVC	17	14329134	0.0181857	0.0366882	LUAD	TRUE	reported	Pregnenediol disulfate (C21H34O8S2) levels	0.0144721	6.95e-06	8245	TRUE	reported	qv9D7t	2	1	TRUE	NA	0.00244474671681602	20.2014345775729	53.4104254365694
rs672649	G	A	G	A	-0.0649972	-0.0145058	0.551826	0.563749	FALSE	FALSE	FALSE	7NrGVC	11	132518425	0.689898	0.036356	LUAD	TRUE	reported	Pregnenediol disulfate (C21H34O8S2) levels	0.0137801	2.4e-06	8245	TRUE	reported	qv9D7t	2	1	TRUE	NA	0.00269106141630501	22.2422745815395	53.4104254365694
rs6740315	C	T	C	T	-0.079346	-0.0383792	0.659766	0.704619	FALSE	FALSE	FALSE	7NrGVC	2	176655378	0.328849	0.0393054	LUAD	TRUE	reported	Pregnenediol disulfate (C21H34O8S2) levels	0.0144127	3.69e-08	8245	TRUE	reported	qv9D7t	2	1	TRUE	NA	0.00366247954267828	30.3007949117884	53.4104254365694
rs6969771	C	T	C	T	-0.0815482	-0.0086163	0.779161	0.810415	FALSE	FALSE	FALSE	7NrGVC	7	5277849	0.850797	0.0458066	LUAD	TRUE	reported	Pregnenediol disulfate (C21H34O8S2) levels	0.0168388	1.28e-06	8245	TRUE	reported	qv9D7t	2	1	TRUE	NA	0.0028364961361337	23.4477470941838	53.4104254365694
rs7196069	C	G	C	G	0.137437	-0.0522411	0.0685998	0.0283967	FALSE	TRUE	FALSE	7NrGVC	16	81527851	0.613246	0.103357	LUAD	TRUE	reported	Pregnenediol disulfate (C21H34O8S2) levels	0.0269535	3.41e-07	8245	TRUE	reported	qv9D7t	2	1	TRUE	NA	0.00314353981741637	25.9939116111231	53.4104254365694
rs72677897	T	C	T	C	0.15322	0.00526146	0.0413877	0.0204617	FALSE	FALSE	FALSE	7NrGVC	14	50485332	0.966002	0.123441	LUAD	TRUE	reported	Pregnenediol disulfate (C21H34O8S2) levels	0.0339558	6.41e-06	8245	TRUE	reported	qv9D7t	2	1	TRUE	NA	0.00246343521802174	20.3562427875426	53.4104254365694
rs73035100	T	C	T	C	0.237276	-0.0739064	0.0171828	0.00474887	FALSE	FALSE	FALSE	7NrGVC	19	33460360	0.782335	0.267508	LUAD	TRUE	reported	Pregnenediol disulfate (C21H34O8S2) levels	0.0528389	7.1e-06	8245	TRUE	reported	qv9D7t	2	1	TRUE	NA	0.00243976814454634	20.160195017086	53.4104254365694
rs76728353	A	G	A	G	-0.17904	-0.362971	0.0336247	0.00758553	FALSE	FALSE	FALSE	7NrGVC	8	63988463	0.0794969	0.206984	LUAD	TRUE	reported	Pregnenediol disulfate (C21H34O8S2) levels	0.0372135	1.5e-06	8245	TRUE	reported	qv9D7t	2	1	TRUE	NA	0.00279956722414838	23.1416191471332	53.4104254365694
rs77432415	C	G	C	G	0.176593	0.106693	0.0356577	0.0414235	FALSE	TRUE	FALSE	7NrGVC	5	96872271	0.227868	0.0884784	LUAD	TRUE	reported	Pregnenediol disulfate (C21H34O8S2) levels	0.0366023	1.4e-06	8245	TRUE	reported	qv9D7t	2	1	TRUE	NA	0.00281523847811404	23.2715256696035	53.4104254365694
rs7806596	A	G	A	G	-0.114657	0.0302717	0.433693	0.414685	FALSE	FALSE	FALSE	7NrGVC	7	64579087	0.408164	0.0365986	LUAD	TRUE	reported	Pregnenediol disulfate (C21H34O8S2) levels	0.0138005	9.72e-17	8245	TRUE	reported	qv9D7t	2	1	TRUE	NA	0.00830233278508315	69.0090653733576	53.4104254365694
rs8064380	A	G	A	G	-0.0728016	0.0194863	0.510942	0.512508	FALSE	FALSE	FALSE	7NrGVC	17	47850046	0.589006	0.0360672	LUAD	TRUE	reported	Pregnenediol disulfate (C21H34O8S2) levels	0.0137837	1.28e-07	8245	TRUE	reported	qv9D7t	2	1	TRUE	NA	0.00337203932820406	27.8897655687382	53.4104254365694
rs9846848	T	C	T	C	-0.0653891	0.00388314	0.654545	0.665888	FALSE	FALSE	FALSE	7NrGVC	3	179336635	0.918958	0.0381651	LUAD	TRUE	reported	Pregnenediol disulfate (C21H34O8S2) levels	0.0146226	7.76e-06	8245	TRUE	reported	qv9D7t	2	1	TRUE	NA	0.00241946212211446	19.9919961500199	53.4104254365694
