# Supplementary material for: Inflammatory factors and risk of lung adenocarcinoma: a Mendelian randomization study mediated by blood metabolites
Source: Front Endocrinol (Lausanne). 2024 Aug 27;15:1446863. doi: 10.3389/fendo.2024.1446863 (PMC11384989; doi:10.3389/fendo.2024.1446863)
Supplement: Supplementary file 1 [file DataSheet1.zip › supplementary files/S2/GCST90199840/heterogeneity.csv]

id.exposure	id.outcome	outcome	exposure	method	Q	Q_df	Q_pval
qv9D7t	7NrGVC	LUAD	Pregnenediol disulfate (C21H34O8S2) levels	MR Egger	30.1478488581914	32	0.560517521296541
qv9D7t	7NrGVC	LUAD	Pregnenediol disulfate (C21H34O8S2) levels	Inverse variance weighted	30.6272568715736	33	0.585777687000724
