# Supplementary material for: Inflammatory factors and risk of lung adenocarcinoma: a Mendelian randomization study mediated by blood metabolites
Source: Front Endocrinol (Lausanne). 2024 Aug 27;15:1446863. doi: 10.3389/fendo.2024.1446863 (PMC11384989; doi:10.3389/fendo.2024.1446863)
Supplement: Supplementary file 1 [file DataSheet1.zip › supplementary files/S2/GCST90199840/OR.csv]

method	nsnp	b	se	pval	lo_ci	up_ci	or	or_lci95	or_uci95
MR Egger	34	0.0700824330141644	0.102427688239171	0.498765758039136	-0.130675835934611	0.27084070196294	1.07259659498037	0.877502182966051	1.31106620347632
Weighted median	34	0.14566985830564	0.0914097864876033	0.111027560658845	-0.0334933232100627	0.324833039821342	1.15681421239708	0.967061368075459	1.38379958726617
Inverse variance weighted	34	0.125779498616194	0.0634082880514428	0.0472954903677429	0.00149925403536567	0.250059743197021	1.13403208506815	1.00150037847857	1.28410213076274
Simple mode	34	0.0907749328376035	0.169331244147613	0.595499246375615	-0.241114305691719	0.422664171366926	1.09502252390986	0.785751805351286	1.5260217281128
Weighted mode	34	0.145005059425327	0.0891977478338068	0.113536041930432	-0.0298225263289345	0.319832645179588	1.1560454191787	0.970617777363835	1.37689731465024
