# Supplementary material for: Inflammatory factors and risk of lung adenocarcinoma: a Mendelian randomization study mediated by blood metabolites
Source: Front Endocrinol (Lausanne). 2024 Aug 27;15:1446863. doi: 10.3389/fendo.2024.1446863 (PMC11384989; doi:10.3389/fendo.2024.1446863)
Supplement: Supplementary file 1 [file DataSheet1.zip › supplementary files/S2/GCST90199840/singlesnpOR.csv]

exposure	outcome	id.exposure	id.outcome	samplesize	SNP	b	se	p	lo_ci	up_ci	or	or_lci95	or_uci95
Pregnenediol disulfate (C21H34O8S2) levels	LUAD	qv9D7t	7NrGVC	NA	rs10491431	0.0648923371664904	0.238169345942044	0.785266028559657	-0.401919580879916	0.531704255212897	1.06704413720447	0.669034546696554	1.70183019152649
Pregnenediol disulfate (C21H34O8S2) levels	LUAD	qv9D7t	7NrGVC	NA	rs1165195	-0.212071583932869	0.597572040824206	0.722672950209636	-1.38331278394831	0.959169616082575	0.808906790764519	0.250746506623423	2.60952866285647
Pregnenediol disulfate (C21H34O8S2) levels	LUAD	qv9D7t	7NrGVC	NA	rs116750514	-0.066046403410997	0.65084355081325	0.919170896984824	-1.34169976300497	1.20960695618297	0.936087425634235	0.261400971047138	3.35216684513584
Pregnenediol disulfate (C21H34O8S2) levels	LUAD	qv9D7t	7NrGVC	NA	rs117097779	-0.501468489619297	0.579560834138931	0.386898294568582	-1.6374077245316	0.634470745293008	0.605640629395144	0.194483544321906	1.88602369034895
Pregnenediol disulfate (C21H34O8S2) levels	LUAD	qv9D7t	7NrGVC	NA	rs117762916	0.406163427269721	0.81427661633048	0.617918339856773	-1.18981874073802	2.00214559527746	1.50104784456472	0.304276411986392	7.40492704302417
Pregnenediol disulfate (C21H34O8S2) levels	LUAD	qv9D7t	7NrGVC	NA	rs1259735	0.33736077309303	0.518333826657019	0.515139332196755	-0.678573527154728	1.35329507334079	1.40124450387221	0.507340183431731	3.87015699476183
Pregnenediol disulfate (C21H34O8S2) levels	LUAD	qv9D7t	7NrGVC	NA	rs138487705	-0.0320089254512556	0.314409892547714	0.918910380507168	-0.648252314844775	0.584234463942264	0.968497937759486	0.522958946149269	1.79361738115605
Pregnenediol disulfate (C21H34O8S2) levels	LUAD	qv9D7t	7NrGVC	NA	rs139230314	0.344406834902409	0.358886697199428	0.337229689815671	-0.35901109160847	1.04782476141329	1.41115262488073	0.698366605299661	2.8514418009053
Pregnenediol disulfate (C21H34O8S2) levels	LUAD	qv9D7t	7NrGVC	NA	rs139450009	-1.33058184952516	0.592053052128064	0.0246142787150777	-2.49100583169616	-0.17015786735415	0.264323420091479	0.0828266150287046	0.843531639976395
Pregnenediol disulfate (C21H34O8S2) levels	LUAD	qv9D7t	7NrGVC	NA	rs146318115	-1.14630401403817	0.735463203374873	0.119087519898311	-2.58781189265292	0.295203864576585	0.317809219779119	0.0751843717082661	1.34340020248527
Pregnenediol disulfate (C21H34O8S2) levels	LUAD	qv9D7t	7NrGVC	NA	rs146503261	-0.267541552053503	0.383811383514772	0.485762002429043	-1.01981186374246	0.484728759635451	0.765258531898718	0.360662787537686	1.6237345267637
Pregnenediol disulfate (C21H34O8S2) levels	LUAD	qv9D7t	7NrGVC	NA	rs148269658	-0.485095226075415	0.838604219423025	0.562956630447194	-2.12875949614454	1.15856904399371	0.615638569128077	0.1189848034478	3.1853718862875
Pregnenediol disulfate (C21H34O8S2) levels	LUAD	qv9D7t	7NrGVC	NA	rs17752432	0.887618940057035	1.18222887314002	0.452772264658484	-1.4295496512974	3.20478753141147	2.42933835906435	0.239416718977645	24.6502620536392
Pregnenediol disulfate (C21H34O8S2) levels	LUAD	qv9D7t	7NrGVC	NA	rs1800341	0.787426438254914	0.599963511503232	0.189365913615882	-0.388502044291421	1.96335492080125	2.19773314003821	0.678071835702029	7.12318474313497
Pregnenediol disulfate (C21H34O8S2) levels	LUAD	qv9D7t	7NrGVC	NA	rs212100	0.171243627648394	0.0997609201724832	0.0860632208940545	-0.0242877758896736	0.366775031186461	1.18677984618734	0.976004798690863	1.44307323612099
Pregnenediol disulfate (C21H34O8S2) levels	LUAD	qv9D7t	7NrGVC	NA	rs2273302	0.262072639117701	0.600520162343919	0.662539725673695	-0.914946879076379	1.43909215731178	1.29962094231937	0.400537902469028	4.21686582793673
Pregnenediol disulfate (C21H34O8S2) levels	LUAD	qv9D7t	7NrGVC	NA	rs35015532	0.997221076658962	0.541014894453662	0.065293765973497	-0.0631681164702159	2.05761026978814	2.71073841777288	0.93878563509461	7.82724244480933
Pregnenediol disulfate (C21H34O8S2) levels	LUAD	qv9D7t	7NrGVC	NA	rs3740065	0.102856702619414	0.375816949152542	0.784324168406342	-0.633744517719568	0.839457922958397	1.1083325765411	0.530601230759395	2.31511166769091
Pregnenediol disulfate (C21H34O8S2) levels	LUAD	qv9D7t	7NrGVC	NA	rs4149056	-0.0309082299967838	0.268161621937129	0.908239274541928	-0.556505008993556	0.494688548999988	0.969564545934943	0.573208927106128	1.63998738379729
Pregnenediol disulfate (C21H34O8S2) levels	LUAD	qv9D7t	7NrGVC	NA	rs61839551	0.425486198481151	0.321332479422777	0.185459643782415	-0.204325461187491	1.05529785814979	1.53033428502065	0.815197013019846	2.87283072251966
Pregnenediol disulfate (C21H34O8S2) levels	LUAD	qv9D7t	7NrGVC	NA	rs61906412	0.116052411992631	0.542215447658232	0.83052072903965	-0.946689865417503	1.17879468940276	1.1230547321271	0.388023309389384	3.25045403416061
Pregnenediol disulfate (C21H34O8S2) levels	LUAD	qv9D7t	7NrGVC	NA	rs61978604	0.346515462824574	0.53784955133206	0.519406233408402	-0.707669657786264	1.40070058343541	1.41413136012645	0.49279123266164	4.05804196818202
Pregnenediol disulfate (C21H34O8S2) levels	LUAD	qv9D7t	7NrGVC	NA	rs62054232	1.33197856556533	0.563963587285679	0.0181856360504836	0.226609934485398	2.43734719664526	3.78853183556618	1.25434049753157	11.4426453561404
Pregnenediol disulfate (C21H34O8S2) levels	LUAD	qv9D7t	7NrGVC	NA	rs672649	0.223175767571526	0.559347171878173	0.689898149470057	-0.873144689309693	1.31949622445275	1.25004027097033	0.417636146140494	3.74153600804926
Pregnenediol disulfate (C21H34O8S2) levels	LUAD	qv9D7t	7NrGVC	NA	rs6740315	0.483694200085701	0.495367126257152	0.328848544051595	-0.487225367378318	1.45461376754972	1.62205554535565	0.614328567723711	4.28282897858386
Pregnenediol disulfate (C21H34O8S2) levels	LUAD	qv9D7t	7NrGVC	NA	rs6969771	0.105658984502417	0.561711969117651	0.850796917033341	-0.995296474968178	1.20661444397301	1.1114427926565	0.369613847044863	3.34215043950487
Pregnenediol disulfate (C21H34O8S2) levels	LUAD	qv9D7t	7NrGVC	NA	rs7196069	-0.380109431957915	0.752031840043074	0.613247534444164	-1.85409183844234	1.09387297452651	0.683786577013995	0.156595091760472	2.9858156960609
Pregnenediol disulfate (C21H34O8S2) levels	LUAD	qv9D7t	7NrGVC	NA	rs72677897	0.0343392507505548	0.805645477091763	0.966001839574219	-1.5447258843493	1.61340438585041	1.03493564987492	0.213370351360091	5.01987175141505
Pregnenediol disulfate (C21H34O8S2) levels	LUAD	qv9D7t	7NrGVC	NA	rs73035100	-0.311478615620627	1.12741280196902	0.782335055086628	-2.5212077074799	1.89825047623864	0.732363271471954	0.0803624937344925	6.6742075373265
Pregnenediol disulfate (C21H34O8S2) levels	LUAD	qv9D7t	7NrGVC	NA	rs76728353	2.02731791778374	1.15607685433423	0.0794958753705493	-0.23859271671135	4.29322855227882	7.593692114909	0.787735648612443	73.2024252521814
Pregnenediol disulfate (C21H34O8S2) levels	LUAD	qv9D7t	7NrGVC	NA	rs77432415	0.604174570905981	0.501030052153823	0.227869573173196	-0.377844331315511	1.58619347312747	1.82974126370892	0.685337177899418	4.88511815801485
Pregnenediol disulfate (C21H34O8S2) levels	LUAD	qv9D7t	7NrGVC	NA	rs7806596	-0.264019641190682	0.319200746574566	0.408164930759912	-0.889653104476831	0.361613822095467	0.767958455890107	0.410798232105835	1.43564442074127
Pregnenediol disulfate (C21H34O8S2) levels	LUAD	qv9D7t	7NrGVC	NA	rs8064380	-0.267663073339048	0.495417683127843	0.589005608697507	-1.23868173226962	0.703355585591525	0.765165542348367	0.28976595537603	2.02052137711448
Pregnenediol disulfate (C21H34O8S2) levels	LUAD	qv9D7t	7NrGVC	NA	rs9846848	-0.0593851268789447	0.58366149709967	0.918958419151312	-1.2033616611943	1.08459140743641	0.942343777344773	0.300183398975296	2.95823086063962
Pregnenediol disulfate (C21H34O8S2) levels	LUAD	qv9D7t	7NrGVC	NA	All - Inverse variance weighted	0.125779498616194	0.0634082880514428	0.0472954903677429	0.00149925403536567	0.250059743197021	1.13403208506815	1.00150037847857	1.28410213076274
Pregnenediol disulfate (C21H34O8S2) levels	LUAD	qv9D7t	7NrGVC	NA	All - MR Egger	0.0700824330141644	0.102427688239171	0.498765758039136	-0.130675835934611	0.27084070196294	1.07259659498037	0.877502182966051	1.31106620347632
