# Supplementary material for: Inflammatory factors and risk of lung adenocarcinoma: a Mendelian randomization study mediated by blood metabolites
Source: Front Endocrinol (Lausanne). 2024 Aug 27;15:1446863. doi: 10.3389/fendo.2024.1446863 (PMC11384989; doi:10.3389/fendo.2024.1446863)
Supplement: Supplementary file 1 [file DataSheet1.zip › supplementary files/S2/GCST90199938/harmonise.csv]

SNP	effect_allele.exposure	other_allele.exposure	effect_allele.outcome	other_allele.outcome	beta.exposure	beta.outcome	eaf.exposure	eaf.outcome	remove	palindromic	ambiguous	id.outcome	chr.outcome	pos.outcome	pval.outcome	se.outcome	outcome	mr_keep.outcome	pval_origin.outcome	exposure	se.exposure	pval.exposure	samplesize.exposure	mr_keep.exposure	pval_origin.exposure	id.exposure	action	SNP_index	mr_keep	samplesize.outcome	R2	f	meanf
rs10031457	G	C	G	C	-0.166743	-0.0809106	0.0435581	0.0619807	FALSE	TRUE	FALSE	7NrGVC	4	40552397	0.275118	0.0741379	LUAD	TRUE	reported	3-methyl catechol sulfate (1) levels	0.0376411	9.43e-06	8233	TRUE	reported	v4OGpi	2	1	TRUE	NA	0.00237781789210804	19.6184682146779	21.1699317168019
rs111495139	G	A	G	A	0.12703	0.00302708	0.0899246	0.133463	FALSE	FALSE	FALSE	7NrGVC	15	78936890	0.954999	0.0536422	LUAD	TRUE	reported	3-methyl catechol sulfate (1) levels	0.0269054	2.34e-06	8233	TRUE	reported	v4OGpi	2	1	TRUE	NA	0.00270023332060594	22.2857973143921	21.1699317168019
rs112523280	G	A	G	A	-0.224315	0.131259	0.0246692	0.00828816	FALSE	FALSE	FALSE	7NrGVC	8	3646673	0.516029	0.202098	LUAD	TRUE	reported	3-methyl catechol sulfate (1) levels	0.0498352	6.76e-06	8233	TRUE	reported	v4OGpi	2	1	TRUE	NA	0.00245481451368666	20.2553012696909	21.1699317168019
rs115520044	A	G	A	G	0.276155	-0.231602	0.0167257	0.00997047	FALSE	FALSE	FALSE	7NrGVC	14	49488289	0.200323	0.180849	LUAD	TRUE	reported	3-methyl catechol sulfate (1) levels	0.0601222	4.36e-06	8233	TRUE	reported	v4OGpi	2	1	TRUE	NA	0.0025560331743968	21.0926225013085	21.1699317168019
rs116434918	C	T	C	T	-0.181356	0.131332	0.0402447	0.02759	FALSE	FALSE	FALSE	7NrGVC	1	243168382	0.232175	0.109922	LUAD	TRUE	reported	3-methyl catechol sulfate (1) levels	0.0393037	3.95e-06	8233	TRUE	reported	v4OGpi	2	1	TRUE	NA	0.00257939115555808	21.2858731944546	21.1699317168019
rs116965146	A	T	A	T	-0.724755	0.0104043	0.00225665	0.01702	FALSE	TRUE	FALSE	7NrGVC	11	118158673	0.943983	0.148074	LUAD	TRUE	reported	3-methyl catechol sulfate (1) levels	0.162439	8.13e-06	8233	TRUE	reported	v4OGpi	2	1	TRUE	NA	0.0024120976432069	19.9019812232397	21.1699317168019
rs117065375	T	A	T	A	-0.286652	-0.0590292	0.0150924	0.00444095	FALSE	TRUE	FALSE	7NrGVC	20	55755250	0.837186	0.287254	LUAD	TRUE	reported	3-methyl catechol sulfate (1) levels	0.0640701	7.68e-06	8233	TRUE	reported	v4OGpi	2	1	TRUE	NA	0.00242541695233695	20.0121447297656	21.1699317168019
rs12071581	A	G	A	G	0.139039	-0.0302179	0.0660159	0.0695605	FALSE	FALSE	FALSE	7NrGVC	1	67767951	0.671653	0.071289	LUAD	TRUE	reported	3-methyl catechol sulfate (1) levels	0.0310952	7.77e-06	8233	TRUE	reported	v4OGpi	2	1	TRUE	NA	0.00242256291457318	19.9885388427689	21.1699317168019
rs1381273	T	C	T	C	0.0795506	0.0367335	0.46782	0.46669	FALSE	FALSE	FALSE	7NrGVC	14	98182723	0.309349	0.0361341	LUAD	TRUE	reported	3-methyl catechol sulfate (1) levels	0.0154587	2.66e-07	8233	TRUE	reported	v4OGpi	2	1	TRUE	NA	0.00320618221984012	26.4749694277541	21.1699317168019
rs140766381	G	A	G	A	-0.397445	0.124265	0.00914411	0.00399191	FALSE	FALSE	FALSE	7NrGVC	4	115334586	0.688643	0.310121	LUAD	TRUE	reported	3-methyl catechol sulfate (1) levels	0.0806727	8.37e-07	8233	TRUE	reported	v4OGpi	2	1	TRUE	NA	0.00293943806376882	24.2658426443996	21.1699317168019
rs144943595	G	A	G	A	-0.2019	0.0120577	0.031021	0.0636424	FALSE	FALSE	FALSE	7NrGVC	22	30414967	0.871804	0.0747217	LUAD	TRUE	reported	3-methyl catechol sulfate (1) levels	0.0449742	7.15e-06	8233	TRUE	reported	v4OGpi	2	1	TRUE	NA	0.00244188851988093	20.1483845159836	21.1699317168019
rs145427243	T	C	T	C	-0.300763	0.0362115	0.0135201	0.012424	FALSE	FALSE	FALSE	7NrGVC	14	35436799	0.822226	0.161167	LUAD	TRUE	reported	3-methyl catechol sulfate (1) levels	0.0664638	6.03e-06	8233	TRUE	reported	v4OGpi	2	1	TRUE	NA	0.00248108420923288	20.4725983667255	21.1699317168019
rs145990878	A	C	A	C	-0.598514	0.971863	0.00348028	0.00120245	FALSE	FALSE	FALSE	7NrGVC	2	49416739	0.0119611	0.38669	LUAD	TRUE	reported	3-methyl catechol sulfate (1) levels	0.128767	3.35e-06	8233	TRUE	reported	v4OGpi	2	1	TRUE	NA	0.0026172379823451	21.5990155966834	21.1699317168019
rs146378793	T	C	T	C	-0.323399	0.147841	0.0119834	0.00164599	FALSE	FALSE	FALSE	7NrGVC	9	23254016	0.750321	0.464591	LUAD	TRUE	reported	3-methyl catechol sulfate (1) levels	0.0712739	5.69e-06	8233	TRUE	reported	v4OGpi	2	1	TRUE	NA	0.00249444255604685	20.5831000394955	21.1699317168019
rs147624308	T	C	T	C	-0.37468	0.0658143	0.00837101	0.00680411	FALSE	FALSE	FALSE	7NrGVC	1	214775193	0.759186	0.214694	LUAD	TRUE	reported	3-methyl catechol sulfate (1) levels	0.0843177	8.84e-06	8233	TRUE	reported	v4OGpi	2	1	TRUE	NA	0.00239268226747849	19.7414026476657	21.1699317168019
rs149666719	C	A	C	A	-0.869239	0.439371	0.00164374	0.011715	FALSE	FALSE	FALSE	7NrGVC	5	116023091	0.010036	0.170657	LUAD	TRUE	reported	3-methyl catechol sulfate (1) levels	0.190027	4.78e-06	8233	TRUE	reported	v4OGpi	2	1	TRUE	NA	0.00253505455171619	20.9190649860866	21.1699317168019
rs17008088	T	C	T	C	0.220566	-0.179641	0.0249139	0.0139815	FALSE	FALSE	FALSE	7NrGVC	3	70966628	0.239384	0.152688	LUAD	TRUE	reported	3-methyl catechol sulfate (1) levels	0.049615	8.77e-06	8233	TRUE	reported	v4OGpi	2	1	TRUE	NA	0.00239470363760849	19.7581204841512	21.1699317168019
rs17209421	T	C	T	C	-0.158073	0.067671	0.0490029	0.0650241	FALSE	FALSE	FALSE	7NrGVC	6	43493460	0.350173	0.0724333	LUAD	TRUE	reported	3-methyl catechol sulfate (1) levels	0.0354124	8.05e-06	8233	TRUE	reported	v4OGpi	2	1	TRUE	NA	0.00241433069194291	19.9204504803742	21.1699317168019
rs2472297	T	C	T	C	0.0944273	-0.115376	0.249878	0.248264	FALSE	FALSE	FALSE	7NrGVC	15	74735539	0.00609635	0.042069	LUAD	TRUE	reported	3-methyl catechol sulfate (1) levels	0.0176871	9.36e-08	8233	TRUE	reported	v4OGpi	2	1	TRUE	NA	0.00345002980007693	28.4955056280181	21.1699317168019
rs2885689	G	C	G	C	-0.115476	-0.0349652	0.0990468	0.0743668	FALSE	TRUE	FALSE	7NrGVC	1	60688397	0.604908	0.0675844	LUAD	TRUE	reported	3-methyl catechol sulfate (1) levels	0.0257662	7.4e-06	8233	TRUE	reported	v4OGpi	2	1	TRUE	NA	0.00243369624585356	20.0806239387147	21.1699317168019
rs35256800	G	A	G	A	0.0851328	0.0326131	0.202847	0.16417	FALSE	FALSE	FALSE	7NrGVC	9	7089092	0.498099	0.0481387	LUAD	TRUE	reported	3-methyl catechol sulfate (1) levels	0.0192657	9.92e-06	8233	TRUE	reported	v4OGpi	2	1	TRUE	NA	0.00236612302191667	19.5217494542078	21.1699317168019
rs4148714	C	A	C	A	-0.122631	-0.048808	0.0914972	0.0657536	FALSE	FALSE	FALSE	7NrGVC	7	117598399	0.49946	0.0722718	LUAD	TRUE	reported	3-methyl catechol sulfate (1) levels	0.0269173	5.22e-06	8233	TRUE	reported	v4OGpi	2	1	TRUE	NA	0.00251469859515262	20.7506658068542	21.1699317168019
rs4878104	T	C	T	C	0.0793988	0.00379726	0.324834	0.360099	FALSE	FALSE	FALSE	7NrGVC	9	87578076	0.91939	0.0375213	LUAD	TRUE	reported	3-methyl catechol sulfate (1) levels	0.0174201	5.17e-06	8233	TRUE	reported	v4OGpi	2	1	TRUE	NA	0.00251694659437368	20.7692625429148	21.1699317168019
rs61879026	G	C	G	C	-0.219115	0.235596	0.0251978	0.0217129	FALSE	TRUE	FALSE	7NrGVC	11	44478821	0.061045	0.125774	LUAD	TRUE	reported	3-methyl catechol sulfate (1) levels	0.0492227	8.53e-06	8233	TRUE	reported	v4OGpi	2	1	TRUE	NA	0.00240110525205209	19.8110657837429	21.1699317168019
rs73073176	T	C	T	C	-0.101895	0.0767119	0.131011	0.088931	FALSE	FALSE	FALSE	7NrGVC	7	17523328	0.214352	0.0617804	LUAD	TRUE	reported	3-methyl catechol sulfate (1) levels	0.0229942	9.37e-06	8233	TRUE	reported	v4OGpi	2	1	TRUE	NA	0.00237944905035758	19.6319583782129	21.1699317168019
rs7497971	A	G	A	G	-0.0731023	-0.0278683	0.333647	0.339719	FALSE	FALSE	FALSE	7NrGVC	15	91685871	0.463907	0.0380492	LUAD	TRUE	reported	3-methyl catechol sulfate (1) levels	0.0164714	9.07e-06	8233	TRUE	reported	v4OGpi	2	1	TRUE	NA	0.00238674022282449	19.692259080895	21.1699317168019
rs9409510	A	G	A	G	0.0830104	0.0650329	0.696827	0.706996	FALSE	FALSE	FALSE	7NrGVC	9	94298852	0.100845	0.0396356	LUAD	TRUE	reported	3-methyl catechol sulfate (1) levels	0.0167647	7.36e-07	8233	TRUE	reported	v4OGpi	2	1	TRUE	NA	0.00296909399124098	24.5113892604748	21.1699317168019
