# Supplementary material for: Inflammatory factors and risk of lung adenocarcinoma: a Mendelian randomization study mediated by blood metabolites
Source: Front Endocrinol (Lausanne). 2024 Aug 27;15:1446863. doi: 10.3389/fendo.2024.1446863 (PMC11384989; doi:10.3389/fendo.2024.1446863)
Supplement: Supplementary file 1 [file DataSheet1.zip › supplementary files/S2/GCST90199938/heterogeneity.csv]

id.exposure	id.outcome	outcome	exposure	method	Q	Q_df	Q_pval
v4OGpi	7NrGVC	LUAD	3-methyl catechol sulfate (1) levels	MR Egger	28.611371954922	25	0.280487041635259
v4OGpi	7NrGVC	LUAD	3-methyl catechol sulfate (1) levels	Inverse variance weighted	33.1966260183601	26	0.156469605773547
