# Supplementary material for: Inflammatory factors and risk of lung adenocarcinoma: a Mendelian randomization study mediated by blood metabolites
Source: Front Endocrinol (Lausanne). 2024 Aug 27;15:1446863. doi: 10.3389/fendo.2024.1446863 (PMC11384989; doi:10.3389/fendo.2024.1446863)
Supplement: Supplementary file 1 [file DataSheet1.zip › supplementary files/S2/GCST90199938/OR.csv]

method	nsnp	b	se	pval	lo_ci	up_ci	or	or_lci95	or_uci95
MR Egger	27	-0.434126331720012	0.148957394025084	0.00740912208117278	-0.726082824009176	-0.142169839430848	0.647830408785724	0.483800414518583	0.867473912698267
Weighted median	27	-0.0520333246862395	0.143010863844003	0.715976175292404	-0.332334617820485	0.228267968448006	0.949297231283389	0.717247278973964	1.25642196176951
Inverse variance weighted	27	-0.200304718505633	0.0976223227573139	0.040185879946138	-0.391644471109968	-0.00896496590129756	0.818481308673482	0.675944389004081	0.991075099587534
Simple mode	27	-0.043353715552942	0.252918791648314	0.865225709370093	-0.539074547183637	0.452367116077753	0.957572621827353	0.583287808013514	1.57202895976195
Weighted mode	27	-0.0671533496379615	0.194267088953484	0.732368045958463	-0.447916843986789	0.313610144710866	0.935051800486744	0.638957815007311	1.36835617165665
