# Supplementary material for: Inflammatory factors and risk of lung adenocarcinoma: a Mendelian randomization study mediated by blood metabolites
Source: Front Endocrinol (Lausanne). 2024 Aug 27;15:1446863. doi: 10.3389/fendo.2024.1446863 (PMC11384989; doi:10.3389/fendo.2024.1446863)
Supplement: Supplementary file 1 [file DataSheet1.zip › supplementary files/S2/GCST90199938/singlesnpOR.csv]

exposure	outcome	id.exposure	id.outcome	samplesize	SNP	b	se	p	lo_ci	up_ci	or	or_lci95	or_uci95
3-methyl catechol sulfate (1) levels	LUAD	v4OGpi	7NrGVC	NA	rs10031457	0.485241359457369	0.444623762316859	0.275117701093791	-0.386221214683675	1.35670393359841	1.6245670661545	0.679620167089888	3.883372330952
3-methyl catechol sulfate (1) levels	LUAD	v4OGpi	7NrGVC	NA	rs111495139	0.0238296465401874	0.422279776430764	0.954998506241835	-0.803838715264111	0.851498008344486	1.02411584135288	0.447607424528219	2.34315428886233
3-methyl catechol sulfate (1) levels	LUAD	v4OGpi	7NrGVC	NA	rs112523280	-0.585154804627421	0.900956244566792	0.516026919616589	-2.35102904397833	1.18071943472349	0.557019625921832	0.0952710736308424	3.25671635510626
3-methyl catechol sulfate (1) levels	LUAD	v4OGpi	7NrGVC	NA	rs115520044	-0.838666690807699	0.654882221940577	0.20032104373699	-2.12223584581123	0.444902464195832	0.432286510937773	0.119763556093605	1.56033799958893
3-methyl catechol sulfate (1) levels	LUAD	v4OGpi	7NrGVC	NA	rs116434918	-0.724166832087166	0.606111736032996	0.232175155048394	-1.91214583471184	0.463812170537507	0.484728260793804	0.147762971244001	1.59012427020159
3-methyl catechol sulfate (1) levels	LUAD	v4OGpi	7NrGVC	NA	rs116965146	-0.014355609826769	0.204309042366041	0.943983382501186	-0.414801332864209	0.386090113210671	0.985746940628713	0.660471481649424	1.47121724095067
3-methyl catechol sulfate (1) levels	LUAD	v4OGpi	7NrGVC	NA	rs117065375	0.205926349720218	1.00210010744736	0.837185569329505	-1.7581898608766	2.17004256031704	1.22866270931058	0.172356570993597	8.75865680401873
3-methyl catechol sulfate (1) levels	LUAD	v4OGpi	7NrGVC	NA	rs12071581	-0.217333985428549	0.512726645042039	0.671654162660261	-1.22227820971094	0.787610238853847	0.80466117931272	0.294558336266908	2.19813712183056
3-methyl catechol sulfate (1) levels	LUAD	v4OGpi	7NrGVC	NA	rs1381273	0.461762701978363	0.454227875088309	0.309349365720708	-0.428523933194721	1.35204933715145	1.58686869774092	0.651469998609268	3.86533880185676
3-methyl catechol sulfate (1) levels	LUAD	v4OGpi	7NrGVC	NA	rs140766381	-0.312659613279825	0.780286580533155	0.688642161644073	-1.84202131112481	1.21670208456516	0.731498862695505	0.158496730898302	3.37603547462535
3-methyl catechol sulfate (1) levels	LUAD	v4OGpi	7NrGVC	NA	rs144943595	-0.0597211490837048	0.370092620108965	0.871803476793082	-0.785102684497276	0.665660386329866	0.942027182105561	0.456072867767969	1.94577506039501
3-methyl catechol sulfate (1) levels	LUAD	v4OGpi	7NrGVC	NA	rs145427243	-0.120398785754897	0.535860461559434	0.822225818418251	-1.17068529041139	0.929887718901594	0.886566815995408	0.310154322637699	2.53422461611921
3-methyl catechol sulfate (1) levels	LUAD	v4OGpi	7NrGVC	NA	rs145990878	-1.62379326131051	0.646083466719241	0.0119611939340515	-2.89011685608023	-0.357469666540799	0.197149439571952	0.0555697185725649	0.699443915174411
3-methyl catechol sulfate (1) levels	LUAD	v4OGpi	7NrGVC	NA	rs146378793	-0.457147362855173	1.43658762086463	0.750319937140512	-3.27285909974984	2.3585643740395	0.633087039674683	0.0378979181019371	10.5757577164527
3-methyl catechol sulfate (1) levels	LUAD	v4OGpi	7NrGVC	NA	rs147624308	-0.175654692003843	0.573006298708231	0.759186433068139	-1.29874703747198	0.947437653464289	0.838907614835599	0.272873479173643	2.57909265627575
3-methyl catechol sulfate (1) levels	LUAD	v4OGpi	7NrGVC	NA	rs149666719	-0.505466275673319	0.196329202900468	0.0100360342373576	-0.890271513358236	-0.120661037988401	0.603224241053291	0.410544269365136	0.88633434235246
3-methyl catechol sulfate (1) levels	LUAD	v4OGpi	7NrGVC	NA	rs17008088	-0.814454630360074	0.692255379342238	0.239385800112328	-2.17127517387086	0.542365913150712	0.442880795250574	0.114032113387977	1.7200715918895
3-methyl catechol sulfate (1) levels	LUAD	v4OGpi	7NrGVC	NA	rs17209421	-0.428099675466398	0.458226895168688	0.350173600400682	-1.32622438999703	0.47002503906423	0.651746448429788	0.265477711760058	1.6000342560763
3-methyl catechol sulfate (1) levels	LUAD	v4OGpi	7NrGVC	NA	rs2472297	-1.2218500370126	0.44551734508982	0.00609656501398623	-2.09506403338865	-0.348636040636553	0.294684485109385	0.12306236330153	0.705649911430747
3-methyl catechol sulfate (1) levels	LUAD	v4OGpi	7NrGVC	NA	rs2885689	0.302791922131006	0.585267934462572	0.60490761554578	-0.844333229415636	1.44991707367765	1.3536327741135	0.429843869929669	4.26276100541814
3-methyl catechol sulfate (1) levels	LUAD	v4OGpi	7NrGVC	NA	rs35256800	0.383085015411216	0.565454208013833	0.498100223126314	-0.725205232295895	1.49137526311833	1.46680272560469	0.484225180111366	4.44320189079497
3-methyl catechol sulfate (1) levels	LUAD	v4OGpi	7NrGVC	NA	rs4148714	0.398007029217734	0.589343640678132	0.499460104857607	-0.757106506511404	1.55312056494687	1.48885449535292	0.469021576383765	4.72619559514431
3-methyl catechol sulfate (1) levels	LUAD	v4OGpi	7NrGVC	NA	rs4878104	0.0478251560476984	0.472567595480032	0.91938948716313	-0.878407331093165	0.974057643188562	1.04898723021631	0.415444049875472	2.64867004229983
3-methyl catechol sulfate (1) levels	LUAD	v4OGpi	7NrGVC	NA	rs61879026	-1.07521621066563	0.57400908198891	0.0610450053100901	-2.2002740113639	0.0498415900326312	0.341223971062898	0.110772801197081	1.05110457774541
3-methyl catechol sulfate (1) levels	LUAD	v4OGpi	7NrGVC	NA	rs73073176	-0.752852446145542	0.606314343196428	0.214352184956641	-1.94122855881054	0.435523666519456	0.471021072455678	0.143527509429959	1.54577231625109
3-methyl catechol sulfate (1) levels	LUAD	v4OGpi	7NrGVC	NA	rs7497971	0.381223299403712	0.520492515283377	0.463907365142866	-0.638942030551706	1.40138862935913	1.46407449587307	0.527850578521134	4.06083504818997
3-methyl catechol sulfate (1) levels	LUAD	v4OGpi	7NrGVC	NA	rs9409510	0.783430750845677	0.477477520888949	0.100845185798093	-0.152425190096662	1.71928669178802	2.18896920603214	0.858623125066793	5.58054639465276
3-methyl catechol sulfate (1) levels	LUAD	v4OGpi	7NrGVC	NA	All - Inverse variance weighted	-0.200304718505633	0.0976223227573139	0.040185879946138	-0.391644471109968	-0.00896496590129756	0.818481308673482	0.675944389004081	0.991075099587534
3-methyl catechol sulfate (1) levels	LUAD	v4OGpi	7NrGVC	NA	All - MR Egger	-0.434126331720012	0.148957394025084	0.00740912208117278	-0.726082824009176	-0.142169839430848	0.647830408785724	0.483800414518583	0.867473912698267
