# Supplementary material for: Inflammatory factors and risk of lung adenocarcinoma: a Mendelian randomization study mediated by blood metabolites
Source: Front Endocrinol (Lausanne). 2024 Aug 27;15:1446863. doi: 10.3389/fendo.2024.1446863 (PMC11384989; doi:10.3389/fendo.2024.1446863)
Supplement: Supplementary file 1 [file DataSheet1.zip › supplementary files/S2/GCST90199955/harmonise.csv]

SNP	effect_allele.exposure	other_allele.exposure	effect_allele.outcome	other_allele.outcome	beta.exposure	beta.outcome	eaf.exposure	eaf.outcome	remove	palindromic	ambiguous	id.outcome	chr.outcome	pos.outcome	pval.outcome	se.outcome	outcome	mr_keep.outcome	pval_origin.outcome	exposure	se.exposure	pval.exposure	samplesize.exposure	mr_keep.exposure	pval_origin.exposure	id.exposure	action	SNP_index	mr_keep	samplesize.outcome	R2	f	meanf
rs10957534	G	C	G	C	-0.0785107	0.000946145	0.626218	0.620551	FALSE	TRUE	FALSE	7NrGVC	8	71096068	0.979613	0.037026	LUAD	TRUE	reported	Ferulic acid 4-sulfate levels	0.0168461	3.15e-06	7332	TRUE	reported	M8vi1i	2	1	TRUE	NA	0.0029536012506016	21.7140317582665	31.3554077203558
rs112065835	A	G	A	G	-0.33041	-0.190718	0.0161158	0.0105354	FALSE	FALSE	FALSE	7NrGVC	6	121065371	0.263369	0.170518	LUAD	TRUE	reported	Ferulic acid 4-sulfate levels	0.0646793	3.25e-07	7332	TRUE	reported	M8vi1i	2	1	TRUE	NA	0.00354658430416145	26.088989751066	31.3554077203558
rs112459071	T	C	T	C	-0.190243	-0.0117081	0.0407582	0.0573776	FALSE	FALSE	FALSE	7NrGVC	15	78198119	0.879751	0.077391	LUAD	TRUE	reported	Ferulic acid 4-sulfate levels	0.0414034	4.33e-06	7332	TRUE	reported	M8vi1i	2	1	TRUE	NA	0.00287127065286698	21.1070178464269	31.3554077203558
rs116855122	C	A	C	A	-0.395309	0.0489501	0.00971272	0.0137693	FALSE	FALSE	FALSE	7NrGVC	10	69096815	0.748926	0.152943	LUAD	TRUE	reported	Ferulic acid 4-sulfate levels	0.0828108	1.81e-06	7332	TRUE	reported	M8vi1i	2	1	TRUE	NA	0.00309834165500912	22.7814289815911	31.3554077203558
rs11692915	A	T	A	T	-0.213983	0.105236	0.0285049	0.00946	FALSE	TRUE	FALSE	7NrGVC	2	172345853	0.546148	0.174363	LUAD	TRUE	reported	Ferulic acid 4-sulfate levels	0.0483631	9.67e-06	7332	TRUE	reported	M8vi1i	2	1	TRUE	NA	0.00266286907705482	19.5709451995925	31.3554077203558
rs116940150	A	C	A	C	-0.276063	-0.107111	0.0201338	0.0249894	FALSE	FALSE	FALSE	7NrGVC	16	6921077	0.33046	0.110062	LUAD	TRUE	reported	Ferulic acid 4-sulfate levels	0.0584922	2.36e-06	7332	TRUE	reported	M8vi1i	2	1	TRUE	NA	0.00302886990364745	22.269066499037	31.3554077203558
rs117426805	C	A	C	A	-0.390235	0.0991972	0.0105947	0.012281	FALSE	FALSE	FALSE	7NrGVC	12	33558116	0.539055	0.161495	LUAD	TRUE	reported	Ferulic acid 4-sulfate levels	0.0793722	8.81e-07	7332	TRUE	reported	M8vi1i	2	1	TRUE	NA	0.00328597092015695	24.1655742189026	31.3554077203558
rs118022693	A	C	A	C	-2.23018	-0.204701	0.000273	0.0582274	FALSE	FALSE	FALSE	7NrGVC	4	126295475	0.0116164	0.0811148	LUAD	TRUE	reported	Ferulic acid 4-sulfate levels	0.492293	5.89e-06	7332	TRUE	reported	M8vi1i	2	1	TRUE	NA	0.00279123334115099	20.5170081478397	31.3554077203558
rs12785355	A	G	A	G	-0.145081	-0.0380918	0.0746744	0.0544869	FALSE	FALSE	FALSE	7NrGVC	11	122709814	0.635003	0.0802444	LUAD	TRUE	reported	Ferulic acid 4-sulfate levels	0.0311087	3.11e-06	7332	TRUE	reported	M8vi1i	2	1	TRUE	NA	0.00295766171322801	21.7439716704646	31.3554077203558
rs13117175	A	G	A	G	0.152278	0.11058	0.0615101	0.0175823	FALSE	FALSE	FALSE	7NrGVC	4	180716450	0.403953	0.132497	LUAD	TRUE	reported	Ferulic acid 4-sulfate levels	0.033839	6.79e-06	7332	TRUE	reported	M8vi1i	2	1	TRUE	NA	0.0027543490886879	20.2451410057619	31.3554077203558
rs13118743	C	A	C	A	0.130119	0.0304104	0.0890629	0.146181	FALSE	FALSE	FALSE	7NrGVC	4	113649189	0.55811	0.0519258	LUAD	TRUE	reported	Ferulic acid 4-sulfate levels	0.028975	7.1e-06	7332	TRUE	reported	M8vi1i	2	1	TRUE	NA	0.00274295826631224	20.1611853821714	31.3554077203558
rs138364477	G	C	G	C	-0.462838	0.0131376	0.00733279	0.0167749	FALSE	TRUE	FALSE	7NrGVC	21	36750031	0.926061	0.141567	LUAD	TRUE	reported	Ferulic acid 4-sulfate levels	0.0958449	1.37e-06	7332	TRUE	reported	M8vi1i	2	1	TRUE	NA	0.00317043208587948	23.3131800435305	31.3554077203558
rs138521695	A	G	A	G	-0.39434	0.105606	0.00928708	0.0146993	FALSE	FALSE	FALSE	7NrGVC	12	61971075	0.484365	0.151017	LUAD	TRUE	reported	Ferulic acid 4-sulfate levels	0.0851943	3.68e-06	7332	TRUE	reported	M8vi1i	2	1	TRUE	NA	0.00291360665136021	21.4191437140621	31.3554077203558
rs17062940	A	G	A	G	-0.250437	0.0298727	0.026481	0.0399371	FALSE	FALSE	FALSE	7NrGVC	18	57064644	0.75113	0.0941909	LUAD	TRUE	reported	Ferulic acid 4-sulfate levels	0.050252	6.24e-07	7332	TRUE	reported	M8vi1i	2	1	TRUE	NA	0.00337597466879086	24.8297188240201	31.3554077203558
rs17439363	G	T	G	T	0.1334	0.0331144	0.0929764	0.0698441	FALSE	FALSE	FALSE	7NrGVC	2	49972559	0.637096	0.070193	LUAD	TRUE	reported	Ferulic acid 4-sulfate levels	0.0282426	2.32e-06	7332	TRUE	reported	M8vi1i	2	1	TRUE	NA	0.00303361433708044	22.3040549917978	31.3554077203558
rs17634741	G	C	G	C	-0.16714	-0.117048	0.049753	0.0520235	FALSE	TRUE	FALSE	7NrGVC	5	73859875	0.150805	0.0814707	LUAD	TRUE	reported	Ferulic acid 4-sulfate levels	0.0375598	8.59e-06	7332	TRUE	reported	M8vi1i	2	1	TRUE	NA	0.00269352144440125	19.7968353881103	31.3554077203558
rs192493355	G	A	G	A	-0.282202	0.336864	0.0170595	0.00267757	FALSE	FALSE	FALSE	7NrGVC	10	84595910	0.318778	0.337888	LUAD	TRUE	reported	Ferulic acid 4-sulfate levels	0.0632111	8.03e-06	7332	TRUE	reported	M8vi1i	2	1	TRUE	NA	0.00271101577297232	19.9257646782183	31.3554077203558
rs2273455	T	C	T	C	-0.145724	-0.0243499	0.0717822	0.0894417	FALSE	FALSE	FALSE	7NrGVC	20	50029855	0.700645	0.0633372	LUAD	TRUE	reported	Ferulic acid 4-sulfate levels	0.0314711	3.65e-06	7332	TRUE	reported	M8vi1i	2	1	TRUE	NA	0.00291573284411294	21.4348199559009	31.3554077203558
rs2371753	C	T	C	T	-0.0726126	-0.0225922	0.518562	0.573008	FALSE	FALSE	FALSE	7NrGVC	3	64800956	0.535433	0.0364546	LUAD	TRUE	reported	Ferulic acid 4-sulfate levels	0.0164086	9.63e-06	7332	TRUE	reported	M8vi1i	2	1	TRUE	NA	0.00266379040063394	19.5777346181889	31.3554077203558
rs2454436	G	A	G	A	0.0882537	-0.0678269	0.213436	0.174947	FALSE	FALSE	FALSE	7NrGVC	3	12588387	0.152202	0.0473719	LUAD	TRUE	reported	Ferulic acid 4-sulfate levels	0.0198951	9.17e-06	7332	TRUE	reported	M8vi1i	2	1	TRUE	NA	0.00267662256001618	19.6722986833819	31.3554077203558
rs2762353	G	A	G	A	0.30171	0.0119963	0.562064	0.627759	FALSE	FALSE	FALSE	7NrGVC	6	25794203	0.746781	0.0371533	LUAD	TRUE	reported	Ferulic acid 4-sulfate levels	0.0161178	3.46e-78	7332	TRUE	reported	M8vi1i	2	1	TRUE	NA	0.0456111262505626	350.307473832096	31.3554077203558
rs3128372	G	C	G	C	0.0857261	-0.0211074	0.653152	0.631957	FALSE	TRUE	FALSE	7NrGVC	1	112314964	0.575428	0.0376866	LUAD	TRUE	reported	Ferulic acid 4-sulfate levels	0.0179075	1.69e-06	7332	TRUE	reported	M8vi1i	2	1	TRUE	NA	0.00311586363109389	22.9106669297687	31.3554077203558
rs35422417	G	A	G	A	0.0842255	0.0257985	0.406985	0.437963	FALSE	FALSE	FALSE	7NrGVC	8	25779405	0.476345	0.036224	LUAD	TRUE	reported	Ferulic acid 4-sulfate levels	0.0168566	5.84e-07	7332	TRUE	reported	M8vi1i	2	1	TRUE	NA	0.00339350497282418	24.9590902476739	31.3554077203558
rs412018	C	T	C	T	0.0902597	0.0143603	0.695214	0.631301	FALSE	FALSE	FALSE	7NrGVC	17	31691813	0.702496	0.0375971	LUAD	TRUE	reported	Ferulic acid 4-sulfate levels	0.0184078	9.42e-07	7332	TRUE	reported	M8vi1i	2	1	TRUE	NA	0.00326843425268959	24.036183758515	31.3554077203558
rs59843135	T	C	T	C	0.0986401	-0.0183519	0.20879	0.22814	FALSE	FALSE	FALSE	7NrGVC	7	135812389	0.669669	0.0430187	LUAD	TRUE	reported	Ferulic acid 4-sulfate levels	0.0203961	1.32e-06	7332	TRUE	reported	M8vi1i	2	1	TRUE	NA	0.00317985336235947	23.3826786353746	31.3554077203558
rs62228974	G	A	G	A	-0.07517	0.040607	0.466057	0.450805	FALSE	FALSE	FALSE	7NrGVC	21	33831690	0.263018	0.0362794	LUAD	TRUE	reported	Ferulic acid 4-sulfate levels	0.0165647	5.68e-06	7332	TRUE	reported	M8vi1i	2	1	TRUE	NA	0.00280079561488364	20.587493217823	31.3554077203558
rs6310	T	C	T	C	-0.152405	0.0623642	0.939838	0.95218	FALSE	FALSE	FALSE	7NrGVC	13	46896217	0.461296	0.0846519	LUAD	TRUE	reported	Ferulic acid 4-sulfate levels	0.0342847	8.78e-06	7332	TRUE	reported	M8vi1i	2	1	TRUE	NA	0.00268785832316876	19.7551004199157	31.3554077203558
rs6861275	A	C	A	C	-0.0759296	0.00540505	0.407865	0.428046	FALSE	FALSE	FALSE	7NrGVC	5	98040741	0.88222	0.0364821	LUAD	TRUE	reported	Ferulic acid 4-sulfate levels	0.0168643	6.72e-06	7332	TRUE	reported	M8vi1i	2	1	TRUE	NA	0.00275717321126356	20.2659563906227	31.3554077203558
rs7133203	T	C	T	C	0.191226	0.0564919	0.0397846	0.0437579	FALSE	FALSE	FALSE	7NrGVC	12	48489882	0.528759	0.0896836	LUAD	TRUE	reported	Ferulic acid 4-sulfate levels	0.042213	5.9e-06	7332	TRUE	reported	M8vi1i	2	1	TRUE	NA	0.0027910342383978	20.5155405435321	31.3554077203558
rs72704438	G	A	G	A	0.148751	0.0385794	0.0668716	0.061188	FALSE	FALSE	FALSE	7NrGVC	5	1764067	0.614275	0.0765494	LUAD	TRUE	reported	Ferulic acid 4-sulfate levels	0.0323793	4.35e-06	7332	TRUE	reported	M8vi1i	2	1	TRUE	NA	0.00287021289048809	21.099219739754	31.3554077203558
rs7644398	G	A	G	A	-0.110114	-0.05918	0.145625	0.181454	FALSE	FALSE	FALSE	7NrGVC	3	3118558	0.208664	0.0470711	LUAD	TRUE	reported	Ferulic acid 4-sulfate levels	0.0234805	2.74e-06	7332	TRUE	reported	M8vi1i	2	1	TRUE	NA	0.00299052355047261	21.9862881374267	31.3554077203558
rs76547788	A	G	A	G	0.37298	0.0144174	0.00976109	0.0594331	FALSE	FALSE	FALSE	7NrGVC	2	143290691	0.854037	0.0783679	LUAD	TRUE	reported	Ferulic acid 4-sulfate levels	0.0819662	5.35e-06	7332	TRUE	reported	M8vi1i	2	1	TRUE	NA	0.00281614019024034	20.7006033956464	31.3554077203558
rs79814862	C	T	C	T	-0.120439	0.0780219	0.112519	0.10142	FALSE	FALSE	FALSE	7NrGVC	9	9653882	0.195926	0.0603302	LUAD	TRUE	reported	Ferulic acid 4-sulfate levels	0.0258622	3.21e-06	7332	TRUE	reported	M8vi1i	2	1	TRUE	NA	0.0029491590697076	21.6812775171893	31.3554077203558
rs887987	C	T	C	T	0.205966	-0.085731	0.965743	0.969982	FALSE	FALSE	FALSE	7NrGVC	2	102814945	0.410313	0.104125	LUAD	TRUE	reported	Ferulic acid 4-sulfate levels	0.0446654	4e-06	7332	TRUE	reported	M8vi1i	2	1	TRUE	NA	0.00289180127731374	21.2583783684291	31.3554077203558
