# Supplementary material for: Inflammatory factors and risk of lung adenocarcinoma: a Mendelian randomization study mediated by blood metabolites
Source: Front Endocrinol (Lausanne). 2024 Aug 27;15:1446863. doi: 10.3389/fendo.2024.1446863 (PMC11384989; doi:10.3389/fendo.2024.1446863)
Supplement: Supplementary file 1 [file DataSheet1.zip › supplementary files/S2/GCST90199955/OR.csv]

method	nsnp	b	se	pval	lo_ci	up_ci	or	or_lci95	or_uci95
MR Egger	34	0.0917462858352696	0.0370637781853177	0.01879270691138	0.0191012805920468	0.164391291078492	1.09608669407974	1.01928487716562	1.17867543005197
Weighted median	34	0.0861146091408415	0.0442794211952161	0.0517990791447224	-0.000673056401782002	0.172902274683465	1.08993123722981	0.99932717004987	1.18874992844439
Inverse variance weighted	34	0.0756320242669969	0.0317662015091627	0.0172705838774754	0.013370269309038	0.137893779224956	1.07856561515329	1.01346005104886	1.14785361789749
Simple mode	34	0.127617795095521	0.120983325274808	0.299161507707248	-0.109509522443102	0.364745112634144	1.13611868956882	0.896273629606831	1.44014688611757
Weighted mode	34	0.0871431314144671	0.0407301935547318	0.0398812469579361	0.00731195204719279	0.166974310781741	1.091052832478	1.00733874964299	1.18172390735505
