# Supplementary material for: Inflammatory factors and risk of lung adenocarcinoma: a Mendelian randomization study mediated by blood metabolites
Source: Front Endocrinol (Lausanne). 2024 Aug 27;15:1446863. doi: 10.3389/fendo.2024.1446863 (PMC11384989; doi:10.3389/fendo.2024.1446863)
Supplement: Supplementary file 1 [file DataSheet1.zip › supplementary files/S2/GCST90199955/singlesnpOR.csv]

exposure	outcome	id.exposure	id.outcome	samplesize	SNP	b	se	p	lo_ci	up_ci	or	or_lci95	or_uci95
Ferulic acid 4-sulfate levels	LUAD	M8vi1i	7NrGVC	NA	rs10957534	-0.0120511599055925	0.471604507411092	0.97961345167937	-0.936395994431332	0.912293674620147	0.988021164499418	0.392038200207229	2.49002730086706
Ferulic acid 4-sulfate levels	LUAD	M8vi1i	7NrGVC	NA	rs112065835	0.577216185950788	0.516080021791108	0.263369485292644	-0.434300656759783	1.58873302866136	1.7810733460169	0.647717485566906	4.89753995310993
Ferulic acid 4-sulfate levels	LUAD	M8vi1i	7NrGVC	NA	rs112459071	0.0615428688571984	0.406800775849834	0.879750875214187	-0.735786651808477	0.858872389522873	1.06347608555606	0.479128403463561	2.36049747076967
Ferulic acid 4-sulfate levels	LUAD	M8vi1i	7NrGVC	NA	rs116855122	-0.123827436258724	0.386894808871035	0.748926993754598	-0.882141261645953	0.634486389128505	0.883532293366568	0.413895703153186	1.88605319522409
Ferulic acid 4-sulfate levels	LUAD	M8vi1i	7NrGVC	NA	rs11692915	-0.491796077258474	0.814845104517649	0.546145871615493	-2.08889248211306	1.10530032759612	0.611527057392315	0.123824197417833	3.02013136140905
Ferulic acid 4-sulfate levels	LUAD	M8vi1i	7NrGVC	NA	rs116940150	0.387994769309904	0.398684358280537	0.330459953480653	-0.393426572919949	1.16941611153976	1.47402207411531	0.674740860009113	3.2201119033311
Ferulic acid 4-sulfate levels	LUAD	M8vi1i	7NrGVC	NA	rs117426805	-0.254198623906108	0.413840378233628	0.539054653127303	-1.06532576524402	0.556928517431804	0.77553774641089	0.344615572703282	1.74530358970732
Ferulic acid 4-sulfate levels	LUAD	M8vi1i	7NrGVC	NA	rs118022693	0.0917867616066865	0.0363714139665857	0.011616127725187	0.0204987902321786	0.163074732981194	1.09613105993209	1.02071033341993	1.17712465643623
Ferulic acid 4-sulfate levels	LUAD	M8vi1i	7NrGVC	NA	rs12785355	0.262555400086848	0.55310068168816	0.635002742860268	-0.821521936021946	1.34663273619564	1.30024850005301	0.439761855530683	3.84445840544748
Ferulic acid 4-sulfate levels	LUAD	M8vi1i	7NrGVC	NA	rs13117175	0.726171869869581	0.87009942342295	0.403951447815358	-0.979223000039402	2.43156673977856	2.0671521144112	0.375602828882853	11.3766924408534
Ferulic acid 4-sulfate levels	LUAD	M8vi1i	7NrGVC	NA	rs13118743	0.23371221727803	0.39906393378369	0.558110025830132	-0.548453092938003	1.01587752749406	1.26328088947801	0.577842988770453	2.76178587736453
Ferulic acid 4-sulfate levels	LUAD	M8vi1i	7NrGVC	NA	rs138364477	-0.0283848776461743	0.305867279696136	0.926061427406084	-0.6278847458506	0.571114990558251	0.972014188266561	0.533719560352236	1.77023975206747
Ferulic acid 4-sulfate levels	LUAD	M8vi1i	7NrGVC	NA	rs138521695	-0.267804432723031	0.382961403864685	0.484365345278114	-1.01840878429781	0.482799918851752	0.765057386663246	0.361169181253559	1.6206056199382
Ferulic acid 4-sulfate levels	LUAD	M8vi1i	7NrGVC	NA	rs17062940	-0.119282294549128	0.376106166421096	0.751129335472901	-0.856450380734476	0.61788579163622	0.887557212830589	0.424666815632821	1.85500203229612
Ferulic acid 4-sulfate levels	LUAD	M8vi1i	7NrGVC	NA	rs17439363	0.248233883058471	0.526184407796102	0.63709657625503	-0.783087556221889	1.27955532233883	1.28175967901376	0.456992839718876	3.59504073577192
Ferulic acid 4-sulfate levels	LUAD	M8vi1i	7NrGVC	NA	rs17634741	0.700299150412828	0.487439870767022	0.150806586089365	-0.255082996290535	1.65568129711619	2.01435521253958	0.774852185435163	5.23664641922196
Ferulic acid 4-sulfate levels	LUAD	M8vi1i	7NrGVC	NA	rs192493355	-1.19369813112593	1.19732673758513	0.318779358358537	-3.54045853679279	1.15306227454093	0.303098291670305	0.0290000264538953	3.1678789865765
Ferulic acid 4-sulfate levels	LUAD	M8vi1i	7NrGVC	NA	rs2273455	0.16709601712827	0.434638082951333	0.7006459603741	-0.684794625456342	1.01898665971288	1.18186773940688	0.504193767507351	2.77038599734448
Ferulic acid 4-sulfate levels	LUAD	M8vi1i	7NrGVC	NA	rs2371753	0.311133329477253	0.502042345267901	0.535432115793668	-0.672869667247833	1.29513632620234	1.36497119995088	0.510242249383995	3.6514937344853
Ferulic acid 4-sulfate levels	LUAD	M8vi1i	7NrGVC	NA	rs2454436	-0.768544548273897	0.536769563202449	0.15220219383396	-1.8206128921507	0.283523795602904	0.463687452128208	0.161926477048123	1.3278004757508
Ferulic acid 4-sulfate levels	LUAD	M8vi1i	7NrGVC	NA	rs2762353	0.0397610288024925	0.123142421530609	0.746781180247819	-0.201598117397501	0.281120175002486	1.04056208011185	0.817423370171555	1.32461277971469
Ferulic acid 4-sulfate levels	LUAD	M8vi1i	7NrGVC	NA	rs3128372	-0.246219062805843	0.439616406205345	0.575426879197109	-1.10786721896832	0.615429093356632	0.781750953609206	0.330262588250819	1.85045044522202
Ferulic acid 4-sulfate levels	LUAD	M8vi1i	7NrGVC	NA	rs35422417	0.306302723047058	0.430083525773074	0.47634491605731	-0.536660987468166	1.14926643356228	1.35839346131945	0.584697308241719	3.15587701490258
Ferulic acid 4-sulfate levels	LUAD	M8vi1i	7NrGVC	NA	rs412018	0.159099797584082	0.416543595868367	0.702496722752916	-0.657325650317916	0.975525245486081	1.1724549490137	0.518235425640709	2.6525600903628
Ferulic acid 4-sulfate levels	LUAD	M8vi1i	7NrGVC	NA	rs59843135	-0.186049081458758	0.436117765492939	0.669668621939098	-1.04083990182492	0.668741738907402	0.830232844942767	0.353157939361146	1.9517799261958
Ferulic acid 4-sulfate levels	LUAD	M8vi1i	7NrGVC	NA	rs62228974	-0.54020220832779	0.482631368897166	0.263018434596354	-1.48615969136624	0.405755274710656	0.582630427737317	0.226239820118388	1.50043531305734
Ferulic acid 4-sulfate levels	LUAD	M8vi1i	7NrGVC	NA	rs6310	-0.409200485548374	0.55544043830583	0.461296577649305	-1.4978637446278	0.679462773531052	0.664181060269039	0.22360733265144	1.9728175976579
Ferulic acid 4-sulfate levels	LUAD	M8vi1i	7NrGVC	NA	rs6861275	-0.0711850187542144	0.480472701028321	0.882219482539682	-1.01291151276972	0.870541475261295	0.931289570150603	0.363160093589561	2.38820365668125
Ferulic acid 4-sulfate levels	LUAD	M8vi1i	7NrGVC	NA	rs7133203	0.295419555918128	0.468992710196312	0.528758551116554	-0.623806156066644	1.2146452679029	1.34368999352876	0.535900828724272	3.3690987248655
Ferulic acid 4-sulfate levels	LUAD	M8vi1i	7NrGVC	NA	rs72704438	0.25935556735753	0.514614355533744	0.614275124914993	-0.749288569488609	1.26799970420367	1.29609457182836	0.472702728287787	3.55373692300801
Ferulic acid 4-sulfate levels	LUAD	M8vi1i	7NrGVC	NA	rs7644398	0.537443013604083	0.427476070254464	0.208664203388803	-0.300410084094665	1.37529611130283	1.71162466098501	0.740514485195181	3.95624803925324
Ferulic acid 4-sulfate levels	LUAD	M8vi1i	7NrGVC	NA	rs76547788	0.0386546195506461	0.21011287468497	0.854036414767769	-0.373166614831895	0.450475853933187	1.03941142926204	0.688550500560269	1.56905865060219
Ferulic acid 4-sulfate levels	LUAD	M8vi1i	7NrGVC	NA	rs79814862	-0.647812585624258	0.500919137488687	0.195925359227689	-1.62961409510208	0.333988923853569	0.523188957046572	0.196005198900258	1.39652767534381
Ferulic acid 4-sulfate levels	LUAD	M8vi1i	7NrGVC	NA	rs887987	-0.416238602487789	0.505544604449278	0.410310728092793	-1.40710602720837	0.574628822232796	0.65952288790739	0.244850850518665	1.77647101797813
Ferulic acid 4-sulfate levels	LUAD	M8vi1i	7NrGVC	NA	All - Inverse variance weighted	0.0756320242669969	0.0317662015091627	0.0172705838774754	0.013370269309038	0.137893779224956	1.07856561515329	1.01346005104886	1.14785361789749
Ferulic acid 4-sulfate levels	LUAD	M8vi1i	7NrGVC	NA	All - MR Egger	0.0917462858352696	0.0370637781853177	0.01879270691138	0.0191012805920468	0.164391291078492	1.09608669407974	1.01928487716562	1.17867543005197
