# Supplementary material for: Inflammatory factors and risk of lung adenocarcinoma: a Mendelian randomization study mediated by blood metabolites
Source: Front Endocrinol (Lausanne). 2024 Aug 27;15:1446863. doi: 10.3389/fendo.2024.1446863 (PMC11384989; doi:10.3389/fendo.2024.1446863)
Supplement: Supplementary file 1 [file DataSheet1.zip › supplementary files/S2/GCST90199967/harmonise.csv]

SNP	effect_allele.exposure	other_allele.exposure	effect_allele.outcome	other_allele.outcome	beta.exposure	beta.outcome	eaf.exposure	eaf.outcome	remove	palindromic	ambiguous	id.outcome	chr.outcome	pos.outcome	pval.outcome	se.outcome	outcome	mr_keep.outcome	pval_origin.outcome	exposure	se.exposure	pval.exposure	samplesize.exposure	mr_keep.exposure	pval_origin.exposure	id.exposure	action	SNP_index	mr_keep	samplesize.outcome	R2	f	meanf
rs117241561	A	G	A	G	0.229944	0.113838	0.0237423	0.0143581	FALSE	FALSE	FALSE	7NrGVC	12	26243812	0.463618	0.155325	LUAD	TRUE	reported	N-acetyltaurine levels	0.0470377	1.02e-06	8160	TRUE	reported	ZbI0ZH	2	1	TRUE	NA	0.00292006035426303	23.891617334656	30.3540994798191
rs118058149	C	T	C	T	-0.25194	0.0589577	0.0182972	0.00838899	FALSE	FALSE	FALSE	7NrGVC	14	35683598	0.762904	0.195439	LUAD	TRUE	reported	N-acetyltaurine levels	0.0536379	2.64e-06	8160	TRUE	reported	ZbI0ZH	2	1	TRUE	NA	0.00269642245841878	22.0568891069312	30.3540994798191
rs12977772	T	G	T	G	-0.087785	0.108527	0.184133	0.180959	FALSE	FALSE	FALSE	7NrGVC	19	18564335	0.0198793	0.0466058	LUAD	TRUE	reported	N-acetyltaurine levels	0.0184632	1.99e-06	8160	TRUE	reported	ZbI0ZH	2	1	TRUE	NA	0.00276270828751057	22.6006131106549	30.3540994798191
rs139747290	A	G	A	G	0.279391	-0.124821	0.013101	0.0091599	FALSE	FALSE	FALSE	7NrGVC	15	96029806	0.507961	0.188547	LUAD	TRUE	reported	N-acetyltaurine levels	0.0631094	9.55e-06	8160	TRUE	reported	ZbI0ZH	2	1	TRUE	NA	0.00239609869088092	19.5943230520202	30.3540994798191
rs142302535	G	T	G	T	-0.46071	0.242488	0.00584472	0.000831	FALSE	FALSE	FALSE	7NrGVC	18	46559218	0.706226	0.643324	LUAD	TRUE	reported	N-acetyltaurine levels	0.0944591	1.08e-06	8160	TRUE	reported	ZbI0ZH	2	1	TRUE	NA	0.00290678742340849	23.7827030623227	30.3540994798191
rs143013804	A	G	A	G	0.258774	-0.119909	0.0156019	0.00469836	FALSE	FALSE	FALSE	7NrGVC	3	44843302	0.622297	0.243423	LUAD	TRUE	reported	N-acetyltaurine levels	0.0582397	8.86e-06	8160	TRUE	reported	ZbI0ZH	2	1	TRUE	NA	0.00241358937447534	19.7377008219503	30.3540994798191
rs143418431	C	G	C	G	-0.273856	-0.0245773	0.0192922	0.0134397	FALSE	TRUE	FALSE	7NrGVC	15	82215950	0.870307	0.150534	LUAD	TRUE	reported	N-acetyltaurine levels	0.0523212	1.66e-07	8160	TRUE	reported	ZbI0ZH	2	1	TRUE	NA	0.00334613397623499	27.3894096122175	30.3540994798191
rs200354496	G	A	G	A	0.0817742	-0.0894657	0.206894	0.236403	FALSE	FALSE	FALSE	7NrGVC	6	86809966	0.0348169	0.0423911	LUAD	TRUE	reported	N-acetyltaurine levels	0.0178014	4.35e-06	8160	TRUE	reported	ZbI0ZH	2	1	TRUE	NA	0.00257936309159334	21.0968605647076	30.3540994798191
rs2388417	T	C	T	C	0.257226	0.288836	0.015947	0.0111188	FALSE	FALSE	FALSE	7NrGVC	15	93847991	0.0884362	0.169534	LUAD	TRUE	reported	N-acetyltaurine levels	0.0572501	7.02e-06	8160	TRUE	reported	ZbI0ZH	2	1	TRUE	NA	0.00246782286690866	20.182305302774	30.3540994798191
rs373188	T	G	T	G	0.0749647	-0.0615873	0.397809	0.508487	FALSE	FALSE	FALSE	7NrGVC	3	120792643	0.0864689	0.0359251	LUAD	TRUE	reported	N-acetyltaurine levels	0.0147908	4.01e-07	8160	TRUE	reported	ZbI0ZH	2	1	TRUE	NA	0.00313816011321993	25.6817035012152	30.3540994798191
rs4986782	A	G	A	G	-0.421347	-0.00460173	0.0182755	0.0451766	FALSE	FALSE	FALSE	7NrGVC	8	18222607	0.957977	0.087331	LUAD	TRUE	reported	N-acetyltaurine levels	0.0529724	1.8e-15	8160	TRUE	reported	ZbI0ZH	2	1	TRUE	NA	0.00769371502268322	63.2519697852004	30.3540994798191
rs56213137	G	A	G	A	0.0744547	-0.0196351	0.265311	0.236302	FALSE	FALSE	FALSE	7NrGVC	2	124586777	0.641644	0.0421895	LUAD	TRUE	reported	N-acetyltaurine levels	0.0162768	4.78e-06	8160	TRUE	reported	ZbI0ZH	2	1	TRUE	NA	0.00255766593910431	20.9189423976656	30.3540994798191
rs6602129	G	A	G	A	-0.309459	0.0785409	0.0820351	0.0697596	FALSE	FALSE	FALSE	7NrGVC	10	16513333	0.261903	0.0700068	LUAD	TRUE	reported	N-acetyltaurine levels	0.0259822	1.04e-32	8160	TRUE	reported	ZbI0ZH	2	1	TRUE	NA	0.0170875218313736	141.823413779503	30.3540994798191
rs73850513	T	C	T	C	-0.105669	0.127511	0.110793	0.0729561	FALSE	FALSE	FALSE	7NrGVC	4	138310588	0.0633622	0.0686779	LUAD	TRUE	reported	N-acetyltaurine levels	0.0229428	4.11e-06	8160	TRUE	reported	ZbI0ZH	2	1	TRUE	NA	0.00259289336277235	21.207813652756	30.3540994798191
rs74816231	C	T	C	T	0.120468	0.034081	0.0769941	0.0931288	FALSE	FALSE	FALSE	7NrGVC	6	105041309	0.590196	0.0632825	LUAD	TRUE	reported	N-acetyltaurine levels	0.0266688	6.27e-06	8160	TRUE	reported	ZbI0ZH	2	1	TRUE	NA	0.00249437443382019	20.399991849224	30.3540994798191
rs7566439	G	A	G	A	-0.0668101	-0.00127515	0.629869	0.632872	FALSE	FALSE	FALSE	7NrGVC	2	43027357	0.972817	0.0374219	LUAD	TRUE	reported	N-acetyltaurine levels	0.0149898	8.31e-06	8160	TRUE	reported	ZbI0ZH	2	1	TRUE	NA	0.00242854648648445	19.8603139323611	30.3540994798191
rs7654754	A	G	A	G	0.0651067	0.00902711	0.524061	0.505737	FALSE	FALSE	FALSE	7NrGVC	4	76488642	0.801771	0.0359565	LUAD	TRUE	reported	N-acetyltaurine levels	0.0143582	5.78e-06	8160	TRUE	reported	ZbI0ZH	2	1	TRUE	NA	0.00251343850606791	20.5562983242524	30.3540994798191
rs77338333	C	A	C	A	0.286574	0.0921577	0.0164498	0.00342804	FALSE	FALSE	FALSE	7NrGVC	9	129907338	0.749984	0.289202	LUAD	TRUE	reported	N-acetyltaurine levels	0.0564118	3.77e-07	8160	TRUE	reported	ZbI0ZH	2	1	TRUE	NA	0.00315262392817942	25.8004451066887	30.3540994798191
rs77924615	A	G	A	G	-0.0958902	0.0780986	0.192744	0.223037	FALSE	FALSE	FALSE	7NrGVC	16	20381010	0.0711754	0.0432833	LUAD	TRUE	reported	N-acetyltaurine levels	0.0185167	2.24e-07	8160	TRUE	reported	ZbI0ZH	2	1	TRUE	NA	0.00327571529984401	26.8111109825789	30.3540994798191
rs897109	A	C	A	C	0.070807	-0.0352887	0.311243	0.30536	FALSE	FALSE	FALSE	7NrGVC	11	8347745	0.364488	0.0389137	LUAD	TRUE	reported	N-acetyltaurine levels	0.0156606	6.14e-06	8160	TRUE	reported	ZbI0ZH	2	1	TRUE	NA	0.00249895706312835	20.4375643167034	30.3540994798191
