# Supplementary material for: Inflammatory factors and risk of lung adenocarcinoma: a Mendelian randomization study mediated by blood metabolites
Source: Front Endocrinol (Lausanne). 2024 Aug 27;15:1446863. doi: 10.3389/fendo.2024.1446863 (PMC11384989; doi:10.3389/fendo.2024.1446863)
Supplement: Supplementary file 1 [file DataSheet1.zip › supplementary files/S2/GCST90199967/OR.csv]

method	nsnp	b	se	pval	lo_ci	up_ci	or	or_lci95	or_uci95
MR Egger	20	0.0549131485553549	0.177984283116114	0.761222721898199	-0.293936046352229	0.403762343462939	1.0564488565815	0.745324156117663	1.49744802635401
Weighted median	20	-0.237700064941354	0.147554623204853	0.107195134343536	-0.526907126422866	0.0515069965401571	0.78843913617146	0.590428268599519	1.05285655261951
Inverse variance weighted	20	-0.242172470216419	0.109894629428232	0.0275469378459913	-0.457565943895754	-0.0267789965370853	0.784920790418445	0.632822096896718	0.973576381501845
Simple mode	20	-0.240616557812562	0.274147416094257	0.391075434607542	-0.777945493357306	0.296712377732182	0.786143008998259	0.45934877762872	1.34542826866161
Weighted mode	20	-0.099741918995546	0.155943188120057	0.530067141912147	-0.405390567710857	0.205906729719765	0.905070969521979	0.666716362117008	1.22863860318414
