# Supplementary material for: Inflammatory factors and risk of lung adenocarcinoma: a Mendelian randomization study mediated by blood metabolites
Source: Front Endocrinol (Lausanne). 2024 Aug 27;15:1446863. doi: 10.3389/fendo.2024.1446863 (PMC11384989; doi:10.3389/fendo.2024.1446863)
Supplement: Supplementary file 1 [file DataSheet1.zip › supplementary files/S2/GCST90199967/pleiotropy.csv]

id.exposure	id.outcome	outcome	exposure	egger_intercept	se	pval
ZbI0ZH	7NrGVC	LUAD	N-acetyltaurine levels	-0.0453075036650527	0.0220315971575971	0.0545302722936666
