# Supplementary material for: Inflammatory factors and risk of lung adenocarcinoma: a Mendelian randomization study mediated by blood metabolites
Source: Front Endocrinol (Lausanne). 2024 Aug 27;15:1446863. doi: 10.3389/fendo.2024.1446863 (PMC11384989; doi:10.3389/fendo.2024.1446863)
Supplement: Supplementary file 1 [file DataSheet1.zip › supplementary files/S2/GCST90199967/singlesnpOR.csv]

exposure	outcome	id.exposure	id.outcome	samplesize	SNP	b	se	p	lo_ci	up_ci	or	or_lci95	or_uci95
N-acetyltaurine levels	LUAD	ZbI0ZH	7NrGVC	NA	rs117241561	0.495068364471349	0.675490554221897	0.46361821557101	-0.828893121803569	1.81902985074627	1.64061039468559	0.436532206987006	6.16587372951966
N-acetyltaurine levels	LUAD	ZbI0ZH	7NrGVC	NA	rs118058149	-0.234014844804319	0.775736286417401	0.762905134513911	-1.75445796618242	1.28642827657379	0.791350068371477	0.173000989269063	3.61983439145297
N-acetyltaurine levels	LUAD	ZbI0ZH	7NrGVC	NA	rs12977772	-1.23628182491314	0.530908469556302	0.0198794308418206	-2.27686242524349	-0.195701224582787	0.290462201953464	0.102605635049543	0.822257868419391
N-acetyltaurine levels	LUAD	ZbI0ZH	7NrGVC	NA	rs139747290	-0.446760990869427	0.674849941479862	0.507961412095038	-1.76946687616996	0.875944894431102	0.639696783376826	0.170423821611205	2.40114304909915
N-acetyltaurine levels	LUAD	ZbI0ZH	7NrGVC	NA	rs142302535	-0.526335438779275	1.39637516007901	0.706225759396859	-3.26323075253413	2.21055987497558	0.590765905647372	0.0382645747322751	9.12082148350611
N-acetyltaurine levels	LUAD	ZbI0ZH	7NrGVC	NA	rs143013804	-0.463373445554808	0.940677966101695	0.622298644292749	-2.30710225911413	1.38035536800451	0.629157632509907	0.0995493020930155	3.97631443137203
N-acetyltaurine levels	LUAD	ZbI0ZH	7NrGVC	NA	rs143418431	0.0897453406169666	0.549683045103996	0.870307873251778	-0.987633427786866	1.1671241090208	1.09389567743355	0.372457095453495	3.21273985034663
N-acetyltaurine levels	LUAD	ZbI0ZH	7NrGVC	NA	rs200354496	-1.09405778350629	0.518392109002595	0.0348167656238481	-2.11010631715138	-0.0780092498612033	0.334854964228159	0.121225077443324	0.924955870790546
N-acetyltaurine levels	LUAD	ZbI0ZH	7NrGVC	NA	rs2388417	1.12288804397689	0.659085784485239	0.0884361291875154	-0.168920093614176	2.41469618156796	3.07371843099336	0.84457638773648	11.1863712154549
N-acetyltaurine levels	LUAD	ZbI0ZH	7NrGVC	NA	rs373188	-0.821550676518415	0.479226889455971	0.0864690391671347	-1.76083537985212	0.117734026815288	0.43974921673825	0.171901201025011	1.12494486640479
N-acetyltaurine levels	LUAD	ZbI0ZH	7NrGVC	NA	rs4986782	0.0109214732749966	0.20726622000394	0.957976538211488	-0.395320317932725	0.417163264482718	1.01098133027465	0.673464282008678	1.51765027109594
N-acetyltaurine levels	LUAD	ZbI0ZH	7NrGVC	NA	rs56213137	-0.263718744417747	0.56664656495829	0.641643223404262	-1.374346011736	0.846908522900502	0.768189566879765	0.253005004014697	2.33242505602237
N-acetyltaurine levels	LUAD	ZbI0ZH	7NrGVC	NA	rs6602129	-0.253800665031555	0.226223183038787	0.261903314108028	-0.697198103787578	0.189596773724467	0.77584643995922	0.497978635346908	1.2087620947394
N-acetyltaurine levels	LUAD	ZbI0ZH	7NrGVC	NA	rs73850513	-1.20670206020687	0.649934228581703	0.0633605985683695	-2.48057314822701	0.0671690278132657	0.299182339545573	0.0836952420630745	1.06947623412697
N-acetyltaurine levels	LUAD	ZbI0ZH	7NrGVC	NA	rs74816231	0.282905003818441	0.525305475312946	0.590195109653311	-0.746693727794933	1.31250373543182	1.32697909788215	0.473930909815046	3.71546461677992
N-acetyltaurine levels	LUAD	ZbI0ZH	7NrGVC	NA	rs7566439	0.019086186070669	0.560123394516697	0.972817370491242	-1.07875566718206	1.1169280393234	1.01926949166437	0.340018358520179	3.0554535383303
N-acetyltaurine levels	LUAD	ZbI0ZH	7NrGVC	NA	rs7654754	0.138651014411727	0.552270350056139	0.801770492358831	-0.943798871698305	1.22110090052176	1.14872314222188	0.389146705422739	3.39091874372323
N-acetyltaurine levels	LUAD	ZbI0ZH	7NrGVC	NA	rs77338333	0.321584302832776	1.0091704062476	0.749982800916079	-1.65638969341252	2.29955829907807	1.37931128097316	0.190826680772073	9.96977782206576
N-acetyltaurine levels	LUAD	ZbI0ZH	7NrGVC	NA	rs77924615	-0.814458620380394	0.451383978759039	0.0711750891742642	-1.69917121874811	0.0702539779873228	0.442879028150727	0.182834991490515	1.07278060931738
N-acetyltaurine levels	LUAD	ZbI0ZH	7NrGVC	NA	rs897109	-0.498378691372322	0.549574194641773	0.364488691589629	-1.5755441128702	0.578786730125553	0.607514830711056	0.206894947845159	1.7838727981415
N-acetyltaurine levels	LUAD	ZbI0ZH	7NrGVC	NA	All - Inverse variance weighted	-0.242172470216419	0.109894629428232	0.0275469378459913	-0.457565943895754	-0.0267789965370853	0.784920790418445	0.632822096896718	0.973576381501845
N-acetyltaurine levels	LUAD	ZbI0ZH	7NrGVC	NA	All - MR Egger	0.0549131485553549	0.177984283116114	0.761222721898199	-0.293936046352229	0.403762343462939	1.0564488565815	0.745324156117663	1.49744802635401
