# Supplementary material for: Inflammatory factors and risk of lung adenocarcinoma: a Mendelian randomization study mediated by blood metabolites
Source: Front Endocrinol (Lausanne). 2024 Aug 27;15:1446863. doi: 10.3389/fendo.2024.1446863 (PMC11384989; doi:10.3389/fendo.2024.1446863)
Supplement: Supplementary file 1 [file DataSheet1.zip › supplementary files/S2/GCST90200021/harmonise.csv]

SNP	effect_allele.exposure	other_allele.exposure	effect_allele.outcome	other_allele.outcome	beta.exposure	beta.outcome	eaf.exposure	eaf.outcome	remove	palindromic	ambiguous	id.outcome	chr.outcome	pos.outcome	pval.outcome	se.outcome	outcome	mr_keep.outcome	pval_origin.outcome	exposure	se.exposure	pval.exposure	samplesize.exposure	mr_keep.exposure	pval_origin.exposure	id.exposure	action	SNP_index	mr_keep	samplesize.outcome	R2	f	meanf
rs10047346	A	G	A	G	0.0841049	0.00138894	0.236095	0.237609	FALSE	FALSE	FALSE	7NrGVC	10	21473912	0.973968	0.0425642	LUAD	TRUE	reported	N-acetylglucosamine/n-acetylgalactosamine levels	0.0176222	1.82e-06	7940	TRUE	reported	Eh8T9O	2	1	TRUE	NA	0.00286060384852161	22.77261678478	40.9898527087866
rs1077697	T	C	T	C	0.0782654	-0.0145629	0.289923	0.310411	FALSE	FALSE	FALSE	7NrGVC	14	90676435	0.707566	0.0388214	LUAD	TRUE	reported	N-acetylglucosamine/n-acetylgalactosamine levels	0.0166965	2.77e-06	7940	TRUE	reported	Eh8T9O	2	1	TRUE	NA	0.00275973915879457	21.9674338298698	40.9898527087866
rs1370806	T	A	T	A	-0.0735678	0.0274757	0.662497	0.606189	FALSE	TRUE	FALSE	7NrGVC	3	115616185	0.45584	0.0368448	LUAD	TRUE	reported	N-acetylglucosamine/n-acetylgalactosamine levels	0.0162399	5.9e-06	7940	TRUE	reported	Eh8T9O	2	1	TRUE	NA	0.00257790742599751	20.5163183169115	40.9898527087866
rs142791230	C	T	C	T	-0.269785	-0.240338	0.0160228	0.0125993	FALSE	FALSE	FALSE	7NrGVC	3	137920716	0.149182	0.16662	LUAD	TRUE	reported	N-acetylglucosamine/n-acetylgalactosamine levels	0.059896	6.66e-06	7940	TRUE	reported	Eh8T9O	2	1	TRUE	NA	0.00254865573334924	20.2829234003396	40.9898527087866
rs147426907	G	T	G	T	0.34483	0.0404423	0.00964934	0.0258342	FALSE	FALSE	FALSE	7NrGVC	11	28018351	0.729518	0.116964	LUAD	TRUE	reported	N-acetylglucosamine/n-acetylgalactosamine levels	0.0760131	5.72e-06	7940	TRUE	reported	Eh8T9O	2	1	TRUE	NA	0.00258516647732692	20.5742393308357	40.9898527087866
rs150385340	T	C	T	C	-0.175615	-0.00641944	0.0401488	0.0498775	FALSE	FALSE	FALSE	7NrGVC	1	178976070	0.937278	0.0815767	LUAD	TRUE	reported	N-acetylglucosamine/n-acetylgalactosamine levels	0.0381451	4.15e-06	7940	TRUE	reported	Eh8T9O	2	1	TRUE	NA	0.002662363841028	21.1902603530262	40.9898527087866
rs17155457	G	A	G	A	-0.179223	-0.171556	0.0362547	0.0150561	FALSE	FALSE	FALSE	7NrGVC	7	81776669	0.226075	0.141719	LUAD	TRUE	reported	N-acetylglucosamine/n-acetylgalactosamine levels	0.0390086	4.34e-06	7940	TRUE	reported	Eh8T9O	2	1	TRUE	NA	0.00265150951336523	21.1036390167126	40.9898527087866
rs17157266	C	T	C	T	-0.096578	-0.0415345	0.184456	0.146624	FALSE	FALSE	FALSE	7NrGVC	11	62432345	0.409826	0.0503938	LUAD	TRUE	reported	N-acetylglucosamine/n-acetylgalactosamine levels	0.0193574	6.06e-07	7940	TRUE	reported	Eh8T9O	2	1	TRUE	NA	0.00312523347041736	24.8858774653685	40.9898527087866
rs2076007	T	C	T	C	0.361234	0.0721353	0.107571	0.156922	FALSE	FALSE	FALSE	7NrGVC	6	167294271	0.152043	0.0503614	LUAD	TRUE	reported	N-acetylglucosamine/n-acetylgalactosamine levels	0.0235676	5e-53	7940	TRUE	reported	Eh8T9O	2	1	TRUE	NA	0.0287383777798002	234.875174306366	40.9898527087866
rs35439956	G	T	G	T	0.208726	0.0298103	0.0282055	0.0301379	FALSE	FALSE	FALSE	7NrGVC	3	25912030	0.777548	0.105517	LUAD	TRUE	reported	N-acetylglucosamine/n-acetylgalactosamine levels	0.0450003	3.51e-06	7940	TRUE	reported	Eh8T9O	2	1	TRUE	NA	0.00270225678872223	21.5086362471922	40.9898527087866
rs4969229	T	C	T	C	-0.153258	0.00582854	0.0484684	0.0248598	FALSE	FALSE	FALSE	7NrGVC	17	80929144	0.958675	0.112484	LUAD	TRUE	reported	N-acetylglucosamine/n-acetylgalactosamine levels	0.0344469	8.62e-06	7940	TRUE	reported	Eh8T9O	2	1	TRUE	NA	0.00248681890169761	19.7895815471237	40.9898527087866
rs530686	G	A	G	A	-0.177577	-0.0606278	0.611567	0.609128	FALSE	FALSE	FALSE	7NrGVC	4	129118729	0.100655	0.0369302	LUAD	TRUE	reported	N-acetylglucosamine/n-acetylgalactosamine levels	0.0150639	4.49e-32	7940	TRUE	reported	Eh8T9O	2	1	TRUE	NA	0.0172005752908316	138.927804825512	40.9898527087866
rs67343033	T	C	T	C	0.117334	0.0910156	0.0937737	0.0998783	FALSE	FALSE	FALSE	7NrGVC	3	182950657	0.12471	0.0592819	LUAD	TRUE	reported	N-acetylglucosamine/n-acetylgalactosamine levels	0.0256422	4.74e-06	7940	TRUE	reported	Eh8T9O	2	1	TRUE	NA	0.0026301041066679	20.932821899572	40.9898527087866
rs6779556	A	G	A	G	-0.170706	0.0433817	0.0392707	0.0315778	FALSE	FALSE	FALSE	7NrGVC	3	31434946	0.668955	0.101458	LUAD	TRUE	reported	N-acetylglucosamine/n-acetylgalactosamine levels	0.0385375	9.44e-06	7940	TRUE	reported	Eh8T9O	2	1	TRUE	NA	0.00246512010866336	19.6164804028721	40.9898527087866
rs6892515	A	G	A	G	-0.0745841	0.0612571	0.338905	0.327397	FALSE	FALSE	FALSE	7NrGVC	5	172169900	0.109733	0.0383002	LUAD	TRUE	reported	N-acetylglucosamine/n-acetylgalactosamine levels	0.0158383	2.49e-06	7940	TRUE	reported	Eh8T9O	2	1	TRUE	NA	0.00278511816525806	22.1700141048259	40.9898527087866
rs6912179	C	A	C	A	-0.072234	-0.0107499	0.357189	0.351308	FALSE	FALSE	FALSE	7NrGVC	6	4007932	0.775868	0.0377577	LUAD	TRUE	reported	N-acetylglucosamine/n-acetylgalactosamine levels	0.0157376	4.43e-06	7940	TRUE	reported	Eh8T9O	2	1	TRUE	NA	0.00264627537629421	21.0618694435105	40.9898527087866
rs76434714	A	T	A	T	-0.115329	-0.0416399	0.117498	0.135064	FALSE	TRUE	FALSE	7NrGVC	1	69567355	0.427973	0.0525315	LUAD	TRUE	reported	N-acetylglucosamine/n-acetylgalactosamine levels	0.0232252	6.85e-07	7940	TRUE	reported	Eh8T9O	2	1	TRUE	NA	0.00309592901698559	24.6518047745542	40.9898527087866
