# Supplementary material for: Inflammatory factors and risk of lung adenocarcinoma: a Mendelian randomization study mediated by blood metabolites
Source: Front Endocrinol (Lausanne). 2024 Aug 27;15:1446863. doi: 10.3389/fendo.2024.1446863 (PMC11384989; doi:10.3389/fendo.2024.1446863)
Supplement: Supplementary file 1 [file DataSheet1.zip › supplementary files/S2/GCST90200021/heterogeneity.csv]

id.exposure	id.outcome	outcome	exposure	method	Q	Q_df	Q_pval
Eh8T9O	7NrGVC	LUAD	N-acetylglucosamine/n-acetylgalactosamine levels	MR Egger	9.41397099069831	15	0.854897173188312
Eh8T9O	7NrGVC	LUAD	N-acetylglucosamine/n-acetylgalactosamine levels	Inverse variance weighted	11.1196459163892	16	0.802040631992433
