# Supplementary material for: Inflammatory factors and risk of lung adenocarcinoma: a Mendelian randomization study mediated by blood metabolites
Source: Front Endocrinol (Lausanne). 2024 Aug 27;15:1446863. doi: 10.3389/fendo.2024.1446863 (PMC11384989; doi:10.3389/fendo.2024.1446863)
Supplement: Supplementary file 1 [file DataSheet1.zip › supplementary files/S2/GCST90200021/OR.csv]

method	nsnp	b	se	pval	lo_ci	up_ci	or	or_lci95	or_uci95
MR Egger	17	0.364148437324111	0.161967464458747	0.0400198937841052	0.0466922069849655	0.681604667663256	1.4392878423384	1.04779945408899	1.97704769268489
Weighted median	17	0.197500942858589	0.119846231471103	0.0993623399029488	-0.0373976708247729	0.432399556541952	1.21835421370483	0.963292985654272	1.5409506891033
Inverse variance weighted	17	0.185609279348388	0.086862654355463	0.0326131759601237	0.0153584768116806	0.355860081885096	1.2039517596504	1.01547702434228	1.42740781408041
Simple mode	17	0.119448402468284	0.194226916545556	0.547206443106594	-0.261236353961007	0.500133158897574	1.1268750985935	0.770098882182122	1.64894082722457
Weighted mode	17	0.211598884993061	0.127194005134921	0.115653995326299	-0.037701365071384	0.460899135057505	1.23565214704163	0.963000483534582	1.58549892195746
