# Supplementary material for: Inflammatory factors and risk of lung adenocarcinoma: a Mendelian randomization study mediated by blood metabolites
Source: Front Endocrinol (Lausanne). 2024 Aug 27;15:1446863. doi: 10.3389/fendo.2024.1446863 (PMC11384989; doi:10.3389/fendo.2024.1446863)
Supplement: Supplementary file 1 [file DataSheet1.zip › supplementary files/S2/GCST90200021/singlesnpOR.csv]

exposure	outcome	id.exposure	id.outcome	samplesize	SNP	b	se	p	lo_ci	up_ci	or	or_lci95	or_uci95
N-acetylglucosamine/n-acetylgalactosamine levels	LUAD	Eh8T9O	7NrGVC	NA	rs10047346	0.0165143766891109	0.50608466331926	0.973968331655078	-0.975411563416638	1.00844031679486	1.01665149276344	0.377037146930272	2.74132208498085
N-acetylglucosamine/n-acetylgalactosamine levels	LUAD	Eh8T9O	7NrGVC	NA	rs1077697	-0.186070728572268	0.496022508030368	0.707567077395241	-1.15827484431179	0.786133387167254	0.830214872992653	0.314027460111956	2.19489319530361
N-acetylglucosamine/n-acetylgalactosamine levels	LUAD	Eh8T9O	7NrGVC	NA	rs1370806	-0.373474536414029	0.500827807818094	0.455839924515201	-1.35509703973749	0.608147966909436	0.688338513640106	0.257922264528553	1.83702601334682
N-acetylglucosamine/n-acetylgalactosamine levels	LUAD	Eh8T9O	7NrGVC	NA	rs142791230	0.890850121392961	0.617602906017755	0.14918057546222	-0.319651574401838	2.10135181718776	2.43720068729235	0.726402090068798	8.17721654624604
N-acetylglucosamine/n-acetylgalactosamine levels	LUAD	Eh8T9O	7NrGVC	NA	rs147426907	0.117281849027057	0.33919322564742	0.729517772034546	-0.547536873241887	0.782100571296001	1.12443630631168	0.57837266250973	2.18605941965761
N-acetylglucosamine/n-acetylgalactosamine levels	LUAD	Eh8T9O	7NrGVC	NA	rs150385340	0.0365540528998092	0.464520115024343	0.937277547164714	-0.873905372547903	0.947013478347522	1.03723036781168	0.417318578124101	2.57799890133533
N-acetylglucosamine/n-acetylgalactosamine levels	LUAD	Eh8T9O	7NrGVC	NA	rs17155457	0.957220892407782	0.790741143714814	0.226073153945563	-0.592631749273252	2.50707353408882	2.60444836422793	0.552870352287123	12.2689727417448
N-acetylglucosamine/n-acetylgalactosamine levels	LUAD	Eh8T9O	7NrGVC	NA	rs17157266	0.430061711777009	0.521793783263269	0.409826715731332	-0.592654103418998	1.45277752697302	1.53735239336904	0.552857993480826	4.27497189019027
N-acetylglucosamine/n-acetylgalactosamine levels	LUAD	Eh8T9O	7NrGVC	NA	rs2076007	0.199691335810029	0.139414894500518	0.152042835667913	-0.0735618574109856	0.472944529031044	1.22102581304492	0.929078673612646	1.60471236555753
N-acetylglucosamine/n-acetylgalactosamine levels	LUAD	Eh8T9O	7NrGVC	NA	rs35439956	0.142820252388299	0.505528779356669	0.777547449492156	-0.848016155150772	1.13365665992737	1.15352244012654	0.428263698492154	3.1069969847091
N-acetylglucosamine/n-acetylgalactosamine levels	LUAD	Eh8T9O	7NrGVC	NA	rs4969229	-0.0380309021388769	0.733951898106461	0.958674817342281	-1.47657662242754	1.40051481814979	0.962683191461864	0.228418313565864	4.05728819487134
N-acetylglucosamine/n-acetylgalactosamine levels	LUAD	Eh8T9O	7NrGVC	NA	rs530686	0.341416962782342	0.207967248010722	0.100655051370185	-0.066198843318673	0.749032768883358	1.40693976009228	0.935944739429307	2.11495337826838
N-acetylglucosamine/n-acetylgalactosamine levels	LUAD	Eh8T9O	7NrGVC	NA	rs67343033	0.775696728995858	0.505240595223891	0.124709744425481	-0.214574837642968	1.76596829563468	2.17210496861568	0.806884424143846	5.84723146650284
N-acetylglucosamine/n-acetylgalactosamine levels	LUAD	Eh8T9O	7NrGVC	NA	rs6779556	-0.254131079165349	0.594343491148524	0.668954859926792	-1.41904432181646	0.910782163485759	0.775590131676075	0.241945128126032	2.48626643988452
N-acetylglucosamine/n-acetylgalactosamine levels	LUAD	Eh8T9O	7NrGVC	NA	rs6892515	-0.821315803234201	0.513516956026821	0.109733143073041	-1.82780903704677	0.185177430578367	0.439852514211449	0.160765413258826	1.20343194681218
N-acetylglucosamine/n-acetylgalactosamine levels	LUAD	Eh8T9O	7NrGVC	NA	rs6912179	0.148820500041532	0.522713680538251	0.77586825175252	-0.87569831381344	1.1733393138965	1.16046466715319	0.416571020787966	3.23276986758139
N-acetylglucosamine/n-acetylgalactosamine levels	LUAD	Eh8T9O	7NrGVC	NA	rs76434714	0.361053160956915	0.455492547407851	0.427972821416211	-0.531712231962473	1.2538185538763	1.4348397363045	0.587598003761629	3.50369649947543
N-acetylglucosamine/n-acetylgalactosamine levels	LUAD	Eh8T9O	7NrGVC	NA	All - Inverse variance weighted	0.185609279348388	0.086862654355463	0.0326131759601237	0.0153584768116806	0.355860081885096	1.2039517596504	1.01547702434228	1.42740781408041
N-acetylglucosamine/n-acetylgalactosamine levels	LUAD	Eh8T9O	7NrGVC	NA	All - MR Egger	0.364148437324111	0.161967464458747	0.0400198937841052	0.0466922069849655	0.681604667663256	1.4392878423384	1.04779945408899	1.97704769268489
