# Supplementary material for: Inflammatory factors and risk of lung adenocarcinoma: a Mendelian randomization study mediated by blood metabolites
Source: Front Endocrinol (Lausanne). 2024 Aug 27;15:1446863. doi: 10.3389/fendo.2024.1446863 (PMC11384989; doi:10.3389/fendo.2024.1446863)
Supplement: Supplementary file 1 [file DataSheet1.zip › supplementary files/S2/GCST90200039/harmonise.csv]

SNP	effect_allele.exposure	other_allele.exposure	effect_allele.outcome	other_allele.outcome	beta.exposure	beta.outcome	eaf.exposure	eaf.outcome	remove	palindromic	ambiguous	id.outcome	chr.outcome	pos.outcome	pval.outcome	se.outcome	outcome	mr_keep.outcome	pval_origin.outcome	exposure	se.exposure	pval.exposure	samplesize.exposure	mr_keep.exposure	pval_origin.exposure	id.exposure	action	SNP_index	mr_keep	samplesize.outcome	R2	f	meanf
rs118025367	T	C	T	C	-0.149528	0.0164816	0.0552961	0.105427	FALSE	FALSE	FALSE	7NrGVC	20	47516801	0.781905	0.0595356	LUAD	TRUE	reported	1-stearoyl-2-linoleoyl-GPE (18:0/18:2) levels	0.0336337	8.76e-06	8241	TRUE	reported	10XcbV	2	1	TRUE	NA	0.00239262971229765	19.7601549334337	47.3686253060476
rs11854242	T	C	T	C	-0.0837681	0.000150448	0.278943	0.199103	FALSE	FALSE	FALSE	7NrGVC	15	58279711	0.997316	0.0447257	LUAD	TRUE	reported	1-stearoyl-2-linoleoyl-GPE (18:0/18:2) levels	0.0172557	1.21e-06	8241	TRUE	reported	10XcbV	2	1	TRUE	NA	0.00285149159925501	23.5606222025458	47.3686253060476
rs12071585	T	C	T	C	-0.10148	-0.046712	0.136219	0.0959395	FALSE	FALSE	FALSE	7NrGVC	1	63567377	0.450001	0.0618363	LUAD	TRUE	reported	1-stearoyl-2-linoleoyl-GPE (18:0/18:2) levels	0.0224718	6.3e-06	8241	TRUE	reported	10XcbV	2	1	TRUE	NA	0.00246849301563734	20.3882421892814	47.3686253060476
rs1260326	C	T	C	T	-0.0700152	0.0174211	0.586901	0.650015	FALSE	FALSE	FALSE	7NrGVC	2	27508073	0.644652	0.0377729	LUAD	TRUE	reported	1-stearoyl-2-linoleoyl-GPE (18:0/18:2) levels	0.015652	7.7e-06	8241	TRUE	reported	10XcbV	2	1	TRUE	NA	0.00242221029798418	20.0050470761311	47.3686253060476
rs12694261	C	T	C	T	0.136248	-0.0207675	0.93064	0.925129	FALSE	FALSE	FALSE	7NrGVC	2	212067236	0.762183	0.0686267	LUAD	TRUE	reported	1-stearoyl-2-linoleoyl-GPE (18:0/18:2) levels	0.0302337	6.59e-06	8241	TRUE	reported	10XcbV	2	1	TRUE	NA	0.00245826576678291	20.3035632068997	47.3686253060476
rs12928099	A	C	A	C	-0.0906538	0.0135895	0.290468	0.281717	FALSE	FALSE	FALSE	7NrGVC	16	15056648	0.733637	0.0399349	LUAD	TRUE	reported	1-stearoyl-2-linoleoyl-GPE (18:0/18:2) levels	0.0168782	7.83e-08	8241	TRUE	reported	10XcbV	2	1	TRUE	NA	0.00348836746943321	28.841268523555	47.3686253060476
rs13382655	A	G	A	G	0.231942	-0.191073	0.0271044	0.0243307	FALSE	FALSE	FALSE	7NrGVC	2	43264911	0.0944257	0.114244	LUAD	TRUE	reported	1-stearoyl-2-linoleoyl-GPE (18:0/18:2) levels	0.0470795	8.37e-07	8241	TRUE	reported	10XcbV	2	1	TRUE	NA	0.00293655400476327	24.2655254712448	47.3686253060476
rs140687647	G	C	G	C	-0.260484	-0.104897	0.017069	0.0116572	FALSE	TRUE	FALSE	7NrGVC	1	43285419	0.531465	0.167629	LUAD	TRUE	reported	1-stearoyl-2-linoleoyl-GPE (18:0/18:2) levels	0.0587777	9.35e-06	8241	TRUE	reported	10XcbV	2	1	TRUE	NA	0.00237751487965212	19.6350276638871	47.3686253060476
rs141089920	T	C	T	C	0.492995	-0.0190749	0.00505666	0.0152975	FALSE	FALSE	FALSE	7NrGVC	1	161486977	0.899288	0.150717	LUAD	TRUE	reported	1-stearoyl-2-linoleoyl-GPE (18:0/18:2) levels	0.108587	5.62e-06	8241	TRUE	reported	10XcbV	2	1	TRUE	NA	0.00249496548425181	20.6074354649547	47.3686253060476
rs145640892	T	C	T	C	0.23414	-0.191006	0.0221434	0.013259	FALSE	FALSE	FALSE	7NrGVC	5	108568737	0.233675	0.160382	LUAD	TRUE	reported	1-stearoyl-2-linoleoyl-GPE (18:0/18:2) levels	0.0523168	7.63e-06	8241	TRUE	reported	10XcbV	2	1	TRUE	NA	0.0024245699245745	20.024582609316	47.3686253060476
rs146008955	G	T	G	T	0.277564	-0.0125905	0.0161428	0.00951359	FALSE	FALSE	FALSE	7NrGVC	13	56276734	0.946119	0.186302	LUAD	TRUE	reported	1-stearoyl-2-linoleoyl-GPE (18:0/18:2) levels	0.0611024	5.56e-06	8241	TRUE	reported	10XcbV	2	1	TRUE	NA	0.00249771982027635	20.630242164007	47.3686253060476
rs146299745	C	G	C	G	0.0806637	-0.0147014	0.241408	0.171271	FALSE	TRUE	FALSE	7NrGVC	3	66174334	0.75645	0.0474017	LUAD	TRUE	reported	1-stearoyl-2-linoleoyl-GPE (18:0/18:2) levels	0.0180936	8.27e-06	8241	TRUE	reported	10XcbV	2	1	TRUE	NA	0.00240591488601975	19.8701386081814	47.3686253060476
rs148015859	G	A	G	A	0.281827	-0.0173299	0.0186225	0.0187969	FALSE	FALSE	FALSE	7NrGVC	11	75915060	0.893867	0.129897	LUAD	TRUE	reported	1-stearoyl-2-linoleoyl-GPE (18:0/18:2) levels	0.0568465	7.13e-07	8241	TRUE	reported	10XcbV	2	1	TRUE	NA	0.00297361317465666	24.5726685569536	47.3686253060476
rs17108445	C	A	C	A	-0.165932	-0.237404	0.0442699	0.0205992	FALSE	FALSE	FALSE	7NrGVC	12	70629176	0.0609018	0.126669	LUAD	TRUE	reported	1-stearoyl-2-linoleoyl-GPE (18:0/18:2) levels	0.0375643	9.99e-06	8241	TRUE	reported	10XcbV	2	1	TRUE	NA	0.00236212409642203	19.507619849331	47.3686253060476
rs174553	G	A	G	A	0.283597	-0.0482591	0.338704	0.414144	FALSE	FALSE	FALSE	7NrGVC	11	61807686	0.184972	0.0364055	LUAD	TRUE	reported	1-stearoyl-2-linoleoyl-GPE (18:0/18:2) levels	0.0159707	1.51e-70	8241	TRUE	reported	10XcbV	2	1	TRUE	NA	0.0368526057484002	315.246265081784	47.3686253060476
rs17476817	T	C	T	C	0.0706268	-0.00985898	0.527529	0.561859	FALSE	FALSE	FALSE	7NrGVC	2	201974743	0.784905	0.0361223	LUAD	TRUE	reported	1-stearoyl-2-linoleoyl-GPE (18:0/18:2) levels	0.0156338	6.26e-06	8241	TRUE	reported	10XcbV	2	1	TRUE	NA	0.00247033505297698	20.4034939678293	47.3686253060476
rs200981432	G	A	G	A	0.259647	-0.0773794	0.0178484	0.0208203	FALSE	FALSE	FALSE	7NrGVC	2	12629745	0.539179	0.126014	LUAD	TRUE	reported	1-stearoyl-2-linoleoyl-GPE (18:0/18:2) levels	0.0583522	8.6e-06	8241	TRUE	reported	10XcbV	2	1	TRUE	NA	0.00239679048912264	19.7946003497356	47.3686253060476
rs204478	T	A	T	A	0.0963856	-0.0398642	0.169094	0.160554	FALSE	TRUE	FALSE	7NrGVC	19	44976194	0.411047	0.0484936	LUAD	TRUE	reported	1-stearoyl-2-linoleoyl-GPE (18:0/18:2) levels	0.0205871	2.84e-06	8241	TRUE	reported	10XcbV	2	1	TRUE	NA	0.00265277509550441	21.9143478480664	47.3686253060476
rs261290	C	T	C	T	-0.280625	0.0224331	0.65706	0.619432	FALSE	FALSE	FALSE	7NrGVC	15	58386521	0.544782	0.037043	LUAD	TRUE	reported	1-stearoyl-2-linoleoyl-GPE (18:0/18:2) levels	0.01632	2.88e-66	8241	TRUE	reported	10XcbV	2	1	TRUE	NA	0.0346356814152421	295.601747119189	47.3686253060476
rs41273118	A	T	A	T	-0.0859474	0.0713307	0.233829	0.241115	FALSE	TRUE	FALSE	7NrGVC	6	39104558	0.0917973	0.0423079	LUAD	TRUE	reported	1-stearoyl-2-linoleoyl-GPE (18:0/18:2) levels	0.0183805	2.93e-06	8241	TRUE	reported	10XcbV	2	1	TRUE	NA	0.00264618487899549	21.85976219021	47.3686253060476
rs483082	T	G	T	G	0.11812	-0.0564597	0.2237	0.23699	FALSE	FALSE	FALSE	7NrGVC	19	44912921	0.184283	0.042525	LUAD	TRUE	reported	1-stearoyl-2-linoleoyl-GPE (18:0/18:2) levels	0.0183582	1.24e-10	8241	TRUE	reported	10XcbV	2	1	TRUE	NA	0.00499839473127222	41.388651006075	47.3686253060476
rs532654261	T	C	T	C	-0.359683	0.133351	0.00937766	0.0055431	FALSE	FALSE	FALSE	7NrGVC	3	4367220	0.592878	0.249408	LUAD	TRUE	reported	1-stearoyl-2-linoleoyl-GPE (18:0/18:2) levels	0.0800701	7.05e-06	8241	TRUE	reported	10XcbV	2	1	TRUE	NA	0.00244262642403051	20.174076840759	47.3686253060476
rs633695	G	A	G	A	0.206938	0.026457	0.285264	0.305761	FALSE	FALSE	FALSE	7NrGVC	15	58433640	0.498837	0.0391191	LUAD	TRUE	reported	1-stearoyl-2-linoleoyl-GPE (18:0/18:2) levels	0.0171907	2.25e-33	8241	TRUE	reported	10XcbV	2	1	TRUE	NA	0.0172799810193646	144.873169233108	47.3686253060476
rs6749880	A	C	A	C	0.211117	-0.15632	0.0325292	0.0125635	FALSE	FALSE	FALSE	7NrGVC	2	29792205	0.297723	0.150116	LUAD	TRUE	reported	1-stearoyl-2-linoleoyl-GPE (18:0/18:2) levels	0.0433525	1.12e-06	8241	TRUE	reported	10XcbV	2	1	TRUE	NA	0.00286939442607381	23.7089710658464	47.3686253060476
rs71400124	A	G	A	G	-0.233439	0.0874749	0.025064	0.0538684	FALSE	FALSE	FALSE	7NrGVC	16	80902484	0.282286	0.0813571	LUAD	TRUE	reported	1-stearoyl-2-linoleoyl-GPE (18:0/18:2) levels	0.0494309	2.33e-06	8241	TRUE	reported	10XcbV	2	1	TRUE	NA	0.00269895815463396	22.2968946215912	47.3686253060476
rs73117678	C	T	C	T	0.144359	-0.0623092	0.0727352	0.113901	FALSE	FALSE	FALSE	7NrGVC	4	36302755	0.283249	0.0580675	LUAD	TRUE	reported	1-stearoyl-2-linoleoyl-GPE (18:0/18:2) levels	0.0299715	1.46e-06	8241	TRUE	reported	10XcbV	2	1	TRUE	NA	0.00280717832313788	23.1934503554095	47.3686253060476
rs74149585	G	A	G	A	-0.205307	0.0541074	0.0329691	0.0240161	FALSE	FALSE	FALSE	7NrGVC	1	241020225	0.648938	0.118855	LUAD	TRUE	reported	1-stearoyl-2-linoleoyl-GPE (18:0/18:2) levels	0.0431742	1.98e-06	8241	TRUE	reported	10XcbV	2	1	TRUE	NA	0.00273645898897308	22.6075502442337	47.3686253060476
rs829705	C	T	C	T	-0.0769179	0.0746226	0.63571	0.647687	FALSE	FALSE	FALSE	7NrGVC	9	24229979	0.0474996	0.0376536	LUAD	TRUE	reported	1-stearoyl-2-linoleoyl-GPE (18:0/18:2) levels	0.0161029	1.78e-06	8241	TRUE	reported	10XcbV	2	1	TRUE	NA	0.0027609973325418	22.8108376848127	47.3686253060476
rs964184	C	G	C	G	-0.169964	-0.0191315	0.869126	0.855553	FALSE	TRUE	FALSE	7NrGVC	11	116778201	0.706664	0.0508355	LUAD	TRUE	reported	1-stearoyl-2-linoleoyl-GPE (18:0/18:2) levels	0.0227413	7.79e-14	8241	TRUE	reported	10XcbV	2	1	TRUE	NA	0.00673239623919931	55.8441777470082	47.3686253060476
