# Supplementary material for: Inflammatory factors and risk of lung adenocarcinoma: a Mendelian randomization study mediated by blood metabolites
Source: Front Endocrinol (Lausanne). 2024 Aug 27;15:1446863. doi: 10.3389/fendo.2024.1446863 (PMC11384989; doi:10.3389/fendo.2024.1446863)
Supplement: Supplementary file 1 [file DataSheet1.zip › supplementary files/S2/GCST90200039/heterogeneity.csv]

id.exposure	id.outcome	outcome	exposure	method	Q	Q_df	Q_pval
10XcbV	7NrGVC	LUAD	1-stearoyl-2-linoleoyl-GPE (18:0/18:2) levels	MR Egger	18.7186821010313	27	0.880023893682984
10XcbV	7NrGVC	LUAD	1-stearoyl-2-linoleoyl-GPE (18:0/18:2) levels	Inverse variance weighted	20.0417044576773	28	0.862939378659003
