# Supplementary material for: Inflammatory factors and risk of lung adenocarcinoma: a Mendelian randomization study mediated by blood metabolites
Source: Front Endocrinol (Lausanne). 2024 Aug 27;15:1446863. doi: 10.3389/fendo.2024.1446863 (PMC11384989; doi:10.3389/fendo.2024.1446863)
Supplement: Supplementary file 1 [file DataSheet1.zip › supplementary files/S2/GCST90200039/OR.csv]

method	nsnp	b	se	pval	lo_ci	up_ci	or	or_lci95	or_uci95
MR Egger	29	-0.0190837204870034	0.125916612884018	0.880662008746492	-0.265880281739679	0.227712840765672	0.981097220867267	0.766530889752705	1.25572468071575
Weighted median	29	-0.123250796762636	0.0836285356753771	0.140538472774285	-0.287162726686375	0.040661133161103	0.884041919904266	0.750389610486575	1.04149911622744
Inverse variance weighted	29	-0.145336223278604	0.0617013211374843	0.0184987965601903	-0.266270812708074	-0.0244016338491352	0.864731501367502	0.76623159414793	0.975893679102104
Simple mode	29	-0.150920110668251	0.144898578211843	0.306527466410584	-0.434921323963463	0.133081102626962	0.859916394061236	0.647315593299941	1.14234264156316
Weighted mode	29	-0.113114567343512	0.0832847496824916	0.18525461993496	-0.276352676721195	0.0501235420341716	0.893048340078909	0.758545362290179	1.05140098056865
