# Supplementary material for: Inflammatory factors and risk of lung adenocarcinoma: a Mendelian randomization study mediated by blood metabolites
Source: Front Endocrinol (Lausanne). 2024 Aug 27;15:1446863. doi: 10.3389/fendo.2024.1446863 (PMC11384989; doi:10.3389/fendo.2024.1446863)
Supplement: Supplementary file 1 [file DataSheet1.zip › supplementary files/S2/GCST90200039/singlesnpOR.csv]

exposure	outcome	id.exposure	id.outcome	samplesize	SNP	b	se	p	lo_ci	up_ci	or	or_lci95	or_uci95
1-stearoyl-2-linoleoyl-GPE (18:0/18:2) levels	LUAD	10XcbV	7NrGVC	NA	rs118025367	-0.11022417206142	0.398156866941309	0.781906003007831	-0.890611631266385	0.670163287143545	0.895633336819274	0.410404659650265	1.95455644851987
1-stearoyl-2-linoleoyl-GPE (18:0/18:2) levels	LUAD	10XcbV	7NrGVC	NA	rs11854242	-0.00179600587813261	0.533922817874585	0.997316086500015	-1.04828472891232	1.04469271715605	0.998205605975314	0.350538502294685	2.84252493029395
1-stearoyl-2-linoleoyl-GPE (18:0/18:2) levels	LUAD	10XcbV	7NrGVC	NA	rs12071585	0.460307449743792	0.609344698462751	0.450000680901937	-0.734008159243201	1.65462305873078	1.58456108301056	0.479981287966499	5.23110773011394
1-stearoyl-2-linoleoyl-GPE (18:0/18:2) levels	LUAD	10XcbV	7NrGVC	NA	rs1260326	-0.248818827911653	0.539495709503079	0.644650591722212	-1.30623041853769	0.808592762714382	0.779721224311488	0.270839084515493	2.24474687148423
1-stearoyl-2-linoleoyl-GPE (18:0/18:2) levels	LUAD	10XcbV	7NrGVC	NA	rs12694261	-0.152424255768892	0.503689595443603	0.762182935536805	-1.13965586283835	0.834807351300569	0.858623927302598	0.31992910236703	2.30437007162532
1-stearoyl-2-linoleoyl-GPE (18:0/18:2) levels	LUAD	10XcbV	7NrGVC	NA	rs12928099	-0.14990546452548	0.440520970990736	0.733637150073753	-1.01332656766732	0.713515638616362	0.860789347708208	0.363009393490674	2.04115462138023
1-stearoyl-2-linoleoyl-GPE (18:0/18:2) levels	LUAD	10XcbV	7NrGVC	NA	rs13382655	-0.823796466357969	0.492554173026015	0.0944259230797405	-1.78920264548896	0.141609712773021	0.438762740539074	0.167093349200084	1.15212690036416
1-stearoyl-2-linoleoyl-GPE (18:0/18:2) levels	LUAD	10XcbV	7NrGVC	NA	rs140687647	0.402700357795488	0.643528969149737	0.5314665919066	-0.858616421737995	1.66401713732897	1.49585860213452	0.423747965390227	5.28048071102658
1-stearoyl-2-linoleoyl-GPE (18:0/18:2) levels	LUAD	10XcbV	7NrGVC	NA	rs141089920	-0.0386918731427296	0.305717096522277	0.899287835877826	-0.637897382326393	0.560513636040934	0.962047096029888	0.528402284810542	1.75157193976061
1-stearoyl-2-linoleoyl-GPE (18:0/18:2) levels	LUAD	10XcbV	7NrGVC	NA	rs145640892	-0.815776885623986	0.684983343298881	0.233675522252209	-2.15834423848979	0.526790467241821	0.442295580774493	0.115516230106496	1.69348827080226
1-stearoyl-2-linoleoyl-GPE (18:0/18:2) levels	LUAD	10XcbV	7NrGVC	NA	rs146008955	-0.0453607096021098	0.671203758412474	0.946119075768191	-1.36092007609056	1.27019865688634	0.955652706547426	0.256424738112795	3.56156002050666
1-stearoyl-2-linoleoyl-GPE (18:0/18:2) levels	LUAD	10XcbV	7NrGVC	NA	rs146299745	-0.182255463114139	0.587645991939373	0.756450697146008	-1.33404160731531	0.969530681087032	0.833388413220042	0.263410505222489	2.63670671259972
1-stearoyl-2-linoleoyl-GPE (18:0/18:2) levels	LUAD	10XcbV	7NrGVC	NA	rs148015859	-0.0614912694667296	0.460910416674059	0.893867059832251	-0.964875686147885	0.841893147214426	0.940361155557945	0.381030564172454	2.32075635402846
1-stearoyl-2-linoleoyl-GPE (18:0/18:2) levels	LUAD	10XcbV	7NrGVC	NA	rs17108445	1.4307306607526	0.763378974519683	0.0609018197340731	-0.0654921293059807	2.92695345081118	4.18175351912232	0.936606418473154	18.6706626708785
1-stearoyl-2-linoleoyl-GPE (18:0/18:2) levels	LUAD	10XcbV	7NrGVC	NA	rs174553	-0.170167879067832	0.128370539885824	0.184972506615717	-0.421774137244047	0.0814383791083827	0.843523194821409	0.655882162017814	1.08484636632394
1-stearoyl-2-linoleoyl-GPE (18:0/18:2) levels	LUAD	10XcbV	7NrGVC	NA	rs17476817	-0.139592619232359	0.511453159423901	0.784904457246571	-1.14204081170321	0.862855573238487	0.869712467372845	0.319166996969944	2.36991851627752
1-stearoyl-2-linoleoyl-GPE (18:0/18:2) levels	LUAD	10XcbV	7NrGVC	NA	rs200981432	-0.298017693252762	0.485328157074798	0.539179648036284	-1.24926088111937	0.653225494613841	0.742288206138733	0.286716636242541	1.92172937082925
1-stearoyl-2-linoleoyl-GPE (18:0/18:2) levels	LUAD	10XcbV	7NrGVC	NA	rs204478	-0.413590826845504	0.503120798127521	0.411048016719634	-1.39970759117545	0.572525937484437	0.661271470451087	0.246669081613379	1.77273922930447
1-stearoyl-2-linoleoyl-GPE (18:0/18:2) levels	LUAD	10XcbV	7NrGVC	NA	rs261290	-0.0799397772828508	0.132001781737194	0.544782926974403	-0.338663269487751	0.178783714922049	0.923171940635262	0.712722404067056	1.19576209070045
1-stearoyl-2-linoleoyl-GPE (18:0/18:2) levels	LUAD	10XcbV	7NrGVC	NA	rs41273118	-0.829934355198645	0.492253401499056	0.0917977087235456	-1.7947510221368	0.134882311739506	0.436077911629858	0.166168819554484	1.144402093734
1-stearoyl-2-linoleoyl-GPE (18:0/18:2) levels	LUAD	10XcbV	7NrGVC	NA	rs483082	-0.47798594649509	0.360015238740264	0.184283004055474	-1.18361581442601	0.227643921435828	0.620030910528211	0.306169681985075	1.25563813999449
1-stearoyl-2-linoleoyl-GPE (18:0/18:2) levels	LUAD	10XcbV	7NrGVC	NA	rs532654261	-0.370745906812388	0.693410586544263	0.592878001422624	-1.72983065643914	0.988338842814367	0.690219299301153	0.177314434485304	2.68676761996643
1-stearoyl-2-linoleoyl-GPE (18:0/18:2) levels	LUAD	10XcbV	7NrGVC	NA	rs633695	0.12784988740589	0.189037779431521	0.498837979446417	-0.242664160279891	0.49836393509167	1.13638240458226	0.784534947530515	1.64602606105567
1-stearoyl-2-linoleoyl-GPE (18:0/18:2) levels	LUAD	10XcbV	7NrGVC	NA	rs6749880	-0.740442503445956	0.711055954754946	0.297723327469334	-2.13411217476565	0.653227167873738	0.476902837674084	0.118349617523774	1.92173258638463
1-stearoyl-2-linoleoyl-GPE (18:0/18:2) levels	LUAD	10XcbV	7NrGVC	NA	rs71400124	-0.374722732705332	0.348515457999734	0.282286592480904	-1.05781303038481	0.308367564974147	0.68747986805082	0.347214327785246	1.36120122689031
1-stearoyl-2-linoleoyl-GPE (18:0/18:2) levels	LUAD	10XcbV	7NrGVC	NA	rs73117678	-0.431626708414439	0.402243711857245	0.283249694158846	-1.22002438365464	0.356770966825761	0.649451766320922	0.295222968221351	1.42870861071053
1-stearoyl-2-linoleoyl-GPE (18:0/18:2) levels	LUAD	10XcbV	7NrGVC	NA	rs74149585	-0.263543863579907	0.578913529494854	0.648937495467584	-1.39821438138982	0.871126654230007	0.768323920262414	0.247037685432782	2.38960159221549
1-stearoyl-2-linoleoyl-GPE (18:0/18:2) levels	LUAD	10XcbV	7NrGVC	NA	rs829705	-0.970159091706872	0.489529745351862	0.0474995613264085	-1.92963739259652	-0.010680790817222	0.379022733932895	0.145200839838491	0.989376046293939
1-stearoyl-2-linoleoyl-GPE (18:0/18:2) levels	LUAD	10XcbV	7NrGVC	NA	rs964184	0.112562071968181	0.29909569085218	0.706663152349911	-0.473665482102092	0.698789626038455	1.1191417220862	0.622715527219105	2.01131678811243
1-stearoyl-2-linoleoyl-GPE (18:0/18:2) levels	LUAD	10XcbV	7NrGVC	NA	All - Inverse variance weighted	-0.145336223278604	0.0617013211374843	0.0184987965601903	-0.266270812708074	-0.0244016338491352	0.864731501367502	0.76623159414793	0.975893679102104
1-stearoyl-2-linoleoyl-GPE (18:0/18:2) levels	LUAD	10XcbV	7NrGVC	NA	All - MR Egger	-0.0190837204870034	0.125916612884018	0.880662008746492	-0.265880281739679	0.227712840765672	0.981097220867267	0.766530889752705	1.25572468071575
