# Supplementary material for: Inflammatory factors and risk of lung adenocarcinoma: a Mendelian randomization study mediated by blood metabolites
Source: Front Endocrinol (Lausanne). 2024 Aug 27;15:1446863. doi: 10.3389/fendo.2024.1446863 (PMC11384989; doi:10.3389/fendo.2024.1446863)
Supplement: Supplementary file 1 [file DataSheet1.zip › supplementary files/S2/GCST90200059/harmonise.csv]

SNP	effect_allele.exposure	other_allele.exposure	effect_allele.outcome	other_allele.outcome	beta.exposure	beta.outcome	eaf.exposure	eaf.outcome	remove	palindromic	ambiguous	id.outcome	chr.outcome	pos.outcome	pval.outcome	se.outcome	outcome	mr_keep.outcome	pval_origin.outcome	exposure	se.exposure	pval.exposure	samplesize.exposure	mr_keep.exposure	pval_origin.exposure	id.exposure	action	SNP_index	mr_keep	samplesize.outcome	R2	f	meanf
rs10799480	G	A	G	A	0.121277	-0.00438678	0.594952	0.664875	FALSE	FALSE	FALSE	7NrGVC	1	224122555	0.907761	0.0378617	LUAD	TRUE	reported	Behenoyl dihydrosphingomyelin (d18:0/22:0) levels	0.0152972	2.23e-15	8275	TRUE	reported	XzpJ1h	2	1	TRUE	NA	0.00753839195082115	62.838820266036	25.0277004912885
rs111568909	C	T	C	T	-0.393599	-0.442978	0.00819772	0.0010133	FALSE	FALSE	FALSE	7NrGVC	12	59536790	0.406478	0.533639	LUAD	TRUE	reported	Behenoyl dihydrosphingomyelin (d18:0/22:0) levels	0.0840568	2.83e-06	8275	TRUE	reported	XzpJ1h	2	1	TRUE	NA	0.00264268283172992	21.9208449073954	25.0277004912885
rs112645852	T	C	T	C	0.277933	0.0304325	0.0148139	0.0188233	FALSE	FALSE	FALSE	7NrGVC	10	14014054	0.819296	0.133213	LUAD	TRUE	reported	Behenoyl dihydrosphingomyelin (d18:0/22:0) levels	0.0626852	9.26e-06	8275	TRUE	reported	XzpJ1h	2	1	TRUE	NA	0.00237001824212704	19.6537406409621	25.0277004912885
rs1139403	A	G	A	G	0.200895	-0.00505557	0.0389754	0.0517846	FALSE	FALSE	FALSE	7NrGVC	17	81512766	0.950876	0.0820619	LUAD	TRUE	reported	Behenoyl dihydrosphingomyelin (d18:0/22:0) levels	0.0393888	3.39e-07	8275	TRUE	reported	XzpJ1h	2	1	TRUE	NA	0.00313373057208031	26.0068514884132	25.0277004912885
rs114292261	A	G	A	G	-0.208963	-0.0158031	0.0262489	0.0231608	FALSE	FALSE	FALSE	7NrGVC	2	241052975	0.898229	0.12356	LUAD	TRUE	reported	Behenoyl dihydrosphingomyelin (d18:0/22:0) levels	0.0470899	9.1e-06	8275	TRUE	reported	XzpJ1h	2	1	TRUE	NA	0.00237401251547035	19.6869425885828	25.0277004912885
rs114581254	C	T	C	T	0.401845	-0.153771	0.00925475	0.0209152	FALSE	FALSE	FALSE	7NrGVC	4	174454297	0.219186	0.125149	LUAD	TRUE	reported	Behenoyl dihydrosphingomyelin (d18:0/22:0) levels	0.0792842	4.01e-07	8275	TRUE	reported	XzpJ1h	2	1	TRUE	NA	0.00309477948236154	25.6825926182658	25.0277004912885
rs11870485	A	C	A	C	-0.100315	-0.0590434	0.138742	0.222808	FALSE	FALSE	FALSE	7NrGVC	17	2802607	0.177875	0.0438226	LUAD	TRUE	reported	Behenoyl dihydrosphingomyelin (d18:0/22:0) levels	0.0224765	8.08e-06	8275	TRUE	reported	XzpJ1h	2	1	TRUE	NA	0.00240138735706382	19.9145000335919	25.0277004912885
rs12146558	G	T	G	T	-0.230916	0.237997	0.0225568	0.0222519	FALSE	FALSE	FALSE	7NrGVC	11	14216375	0.0508546	0.121881	LUAD	TRUE	reported	Behenoyl dihydrosphingomyelin (d18:0/22:0) levels	0.0507608	5.39e-06	8275	TRUE	reported	XzpJ1h	2	1	TRUE	NA	0.00249458550787072	20.689317177413	25.0277004912885
rs16970598	T	C	T	C	-0.273305	0.0122604	0.0193623	0.111613	FALSE	FALSE	FALSE	7NrGVC	15	33400645	0.832164	0.0578521	LUAD	TRUE	reported	Behenoyl dihydrosphingomyelin (d18:0/22:0) levels	0.0547635	6.02e-07	8275	TRUE	reported	XzpJ1h	2	1	TRUE	NA	0.00300081733928659	24.9004836510145	25.0277004912885
rs17101394	A	G	A	G	-0.0982906	0.00616864	0.164277	0.133728	FALSE	FALSE	FALSE	7NrGVC	14	63765668	0.906492	0.052515	LUAD	TRUE	reported	Behenoyl dihydrosphingomyelin (d18:0/22:0) levels	0.0202764	1.25e-06	8275	TRUE	reported	XzpJ1h	2	1	TRUE	NA	0.00283167069434037	23.4929359124251	25.0277004912885
rs174604	G	C	G	C	-0.0724175	-0.0391751	0.367094	0.382788	FALSE	TRUE	FALSE	7NrGVC	11	61858798	0.291796	0.0371613	LUAD	TRUE	reported	Behenoyl dihydrosphingomyelin (d18:0/22:0) levels	0.0157629	4.34e-06	8275	TRUE	reported	XzpJ1h	2	1	TRUE	NA	0.0025441370359466	21.1013303744998	25.0277004912885
rs17482272	C	A	C	A	0.173674	-0.160206	0.0385547	0.0194037	FALSE	FALSE	FALSE	7NrGVC	12	24028846	0.205663	0.126587	LUAD	TRUE	reported	Behenoyl dihydrosphingomyelin (d18:0/22:0) levels	0.039163	9.22e-06	8275	TRUE	reported	XzpJ1h	2	1	TRUE	NA	0.00237093038017568	19.6613226624082	25.0277004912885
rs1800978	G	C	G	C	-0.117319	-0.0452093	0.127353	0.105168	FALSE	TRUE	FALSE	7NrGVC	9	104903697	0.44319	0.058957	LUAD	TRUE	reported	Behenoyl dihydrosphingomyelin (d18:0/22:0) levels	0.0229339	3.13e-07	8275	TRUE	reported	XzpJ1h	2	1	TRUE	NA	0.00315240233226427	26.1622985859019	25.0277004912885
rs201671765	G	A	G	A	-0.141945	0.117034	0.0698538	0.0662725	FALSE	FALSE	FALSE	7NrGVC	12	12077303	0.102641	0.0717041	LUAD	TRUE	reported	Behenoyl dihydrosphingomyelin (d18:0/22:0) levels	0.029971	2.18e-06	8275	TRUE	reported	XzpJ1h	2	1	TRUE	NA	0.00270329916857963	22.4250155475443	25.0277004912885
rs2149134	C	G	C	G	0.0770879	0.00591057	0.300025	0.386059	FALSE	TRUE	FALSE	7NrGVC	13	26744926	0.873008	0.0369782	LUAD	TRUE	reported	Behenoyl dihydrosphingomyelin (d18:0/22:0) levels	0.0168712	4.9e-06	8275	TRUE	reported	XzpJ1h	2	1	TRUE	NA	0.00251662291531339	20.8725497153022	25.0277004912885
rs2187200	G	T	G	T	-0.0713197	-0.000887112	0.361563	0.381211	FALSE	FALSE	FALSE	7NrGVC	6	162035178	0.981159	0.0375642	LUAD	TRUE	reported	Behenoyl dihydrosphingomyelin (d18:0/22:0) levels	0.0159545	7.81e-06	8275	TRUE	reported	XzpJ1h	2	1	TRUE	NA	0.00240900187396218	19.977799058659	25.0277004912885
rs2244608	G	A	G	A	0.119032	-0.00634229	0.317642	0.383445	FALSE	FALSE	FALSE	7NrGVC	12	120979185	0.865025	0.0373117	LUAD	TRUE	reported	Behenoyl dihydrosphingomyelin (d18:0/22:0) levels	0.0162114	2.1e-13	8275	TRUE	reported	XzpJ1h	2	1	TRUE	NA	0.00647288868243554	53.8990908851735	25.0277004912885
rs2450564	G	A	G	A	-0.186005	0.145186	0.96506	0.970296	FALSE	FALSE	FALSE	7NrGVC	8	94312104	0.168695	0.105482	LUAD	TRUE	reported	Behenoyl dihydrosphingomyelin (d18:0/22:0) levels	0.0419021	9.04e-06	8275	TRUE	reported	XzpJ1h	2	1	TRUE	NA	0.00237561856986583	19.7002928099311	25.0277004912885
rs2954021	G	A	G	A	-0.118174	0.0852328	0.510282	0.534878	FALSE	FALSE	FALSE	7NrGVC	8	125469835	0.0180252	0.0360378	LUAD	TRUE	reported	Behenoyl dihydrosphingomyelin (d18:0/22:0) levels	0.0151257	5.6e-15	8275	TRUE	reported	XzpJ1h	2	1	TRUE	NA	0.00732239459815675	61.0250197857826	25.0277004912885
rs3212844	G	A	G	A	0.176877	-0.225981	0.0373261	0.00970066	FALSE	FALSE	FALSE	7NrGVC	19	50818458	0.199648	0.176196	LUAD	TRUE	reported	Behenoyl dihydrosphingomyelin (d18:0/22:0) levels	0.0396495	8.16e-06	8275	TRUE	reported	XzpJ1h	2	1	TRUE	NA	0.00239914285428393	19.8958418001758	25.0277004912885
rs34460487	A	G	A	G	0.0732688	-0.0471493	0.341557	0.284349	FALSE	FALSE	FALSE	7NrGVC	17	4781933	0.236414	0.0398221	LUAD	TRUE	reported	Behenoyl dihydrosphingomyelin (d18:0/22:0) levels	0.0161	5.34e-06	8275	TRUE	reported	XzpJ1h	2	1	TRUE	NA	0.00249650722890597	20.7052952239423	25.0277004912885
rs35491981	C	T	C	T	-0.0779533	-0.00816731	0.276476	0.242259	FALSE	FALSE	FALSE	7NrGVC	4	99148183	0.845908	0.0420254	LUAD	TRUE	reported	Behenoyl dihydrosphingomyelin (d18:0/22:0) levels	0.0166473	2.83e-06	8275	TRUE	reported	XzpJ1h	2	1	TRUE	NA	0.00264279893473166	21.9218105245367	25.0277004912885
rs372975222	A	G	A	G	0.0947161	0.0695209	0.150354	0.198245	FALSE	FALSE	FALSE	7NrGVC	18	73377240	0.131436	0.0460872	LUAD	TRUE	reported	Behenoyl dihydrosphingomyelin (d18:0/22:0) levels	0.0214218	9.8e-06	8275	TRUE	reported	XzpJ1h	2	1	TRUE	NA	0.00235690941253327	19.544776838384	25.0277004912885
rs4590086	A	G	A	G	-0.0741573	0.0824192	0.307373	0.337212	FALSE	FALSE	FALSE	7NrGVC	4	181657527	0.0306168	0.0381214	LUAD	TRUE	reported	Behenoyl dihydrosphingomyelin (d18:0/22:0) levels	0.0165742	7.67e-06	8275	TRUE	reported	XzpJ1h	2	1	TRUE	NA	0.00241337762625663	20.0141748638455	25.0277004912885
rs4948056	A	G	A	G	0.0683387	-0.0407933	0.492691	0.681587	FALSE	FALSE	FALSE	7NrGVC	7	55664346	0.28869	0.038448	LUAD	TRUE	reported	Behenoyl dihydrosphingomyelin (d18:0/22:0) levels	0.0152498	7.42e-06	8275	TRUE	reported	XzpJ1h	2	1	TRUE	NA	0.00242094236808038	20.077061620232	25.0277004912885
rs56238206	A	G	A	G	0.0936978	0.0514668	0.152763	0.125452	FALSE	FALSE	FALSE	7NrGVC	11	13897042	0.338092	0.0537264	LUAD	TRUE	reported	Behenoyl dihydrosphingomyelin (d18:0/22:0) levels	0.0210034	8.15e-06	8275	TRUE	reported	XzpJ1h	2	1	TRUE	NA	0.00239921055126071	19.8964045543187	25.0277004912885
rs62274967	G	A	G	A	-0.156795	-0.00313425	0.0566312	0.141711	FALSE	FALSE	FALSE	7NrGVC	3	152810400	0.952825	0.0529794	LUAD	TRUE	reported	Behenoyl dihydrosphingomyelin (d18:0/22:0) levels	0.0327998	1.75e-06	8275	TRUE	reported	XzpJ1h	2	1	TRUE	NA	0.00275395189112919	22.8463617765317	25.0277004912885
rs680379	G	A	G	A	-0.0770834	0.0648807	0.615608	0.658442	FALSE	FALSE	FALSE	7NrGVC	20	12988752	0.0853395	0.0377101	LUAD	TRUE	reported	Behenoyl dihydrosphingomyelin (d18:0/22:0) levels	0.0154974	6.56e-07	8275	TRUE	reported	XzpJ1h	2	1	TRUE	NA	0.00298084599304847	24.7342679439818	25.0277004912885
rs6964674	G	A	G	A	-0.14493	0.0563482	0.0583485	0.0370693	FALSE	FALSE	FALSE	7NrGVC	7	120613918	0.558753	0.0963721	LUAD	TRUE	reported	Behenoyl dihydrosphingomyelin (d18:0/22:0) levels	0.0326777	9.2e-06	8275	TRUE	reported	XzpJ1h	2	1	TRUE	NA	0.00237145281130737	19.6656653052202	25.0277004912885
rs7256111	G	A	G	A	-0.0723972	0.00655475	0.631944	0.664771	FALSE	FALSE	FALSE	7NrGVC	19	18283951	0.863556	0.0381424	LUAD	TRUE	reported	Behenoyl dihydrosphingomyelin (d18:0/22:0) levels	0.0156557	3.76e-06	8275	TRUE	reported	XzpJ1h	2	1	TRUE	NA	0.00257756537185119	21.3793048772507	25.0277004912885
rs7821683	G	C	G	C	-0.0852067	-0.0204198	0.777478	0.813635	FALSE	TRUE	FALSE	7NrGVC	8	112375227	0.65613	0.0458601	LUAD	TRUE	reported	Behenoyl dihydrosphingomyelin (d18:0/22:0) levels	0.0182285	2.95e-06	8275	TRUE	reported	XzpJ1h	2	1	TRUE	NA	0.00263349442331446	21.844426539553	25.0277004912885
rs78685292	A	G	A	G	0.225279	-0.0642224	0.0292754	0.0321846	FALSE	FALSE	FALSE	7NrGVC	4	76621311	0.526839	0.101483	LUAD	TRUE	reported	Behenoyl dihydrosphingomyelin (d18:0/22:0) levels	0.0446743	4.59e-07	8275	TRUE	reported	XzpJ1h	2	1	TRUE	NA	0.00306355285833307	25.4226564488197	25.0277004912885
rs79004164	C	G	C	G	-0.187566	0.0261015	0.0378668	0.0306582	FALSE	TRUE	FALSE	7NrGVC	1	62880437	0.802013	0.104097	LUAD	TRUE	reported	Behenoyl dihydrosphingomyelin (d18:0/22:0) levels	0.0394468	1.99e-06	8275	TRUE	reported	XzpJ1h	2	1	TRUE	NA	0.00272478162625535	22.6037085637904	25.0277004912885
rs79150190	C	G	C	G	0.275656	-0.104225	0.0162562	0.0132844	FALSE	TRUE	FALSE	7NrGVC	7	35349013	0.501433	0.155042	LUAD	TRUE	reported	Behenoyl dihydrosphingomyelin (d18:0/22:0) levels	0.0601568	4.6e-06	8275	TRUE	reported	XzpJ1h	2	1	TRUE	NA	0.00253102736262565	20.9923215111518	25.0277004912885
rs79391862	C	A	C	A	-0.29853	-0.0123996	0.0135774	0.0319226	FALSE	FALSE	FALSE	7NrGVC	15	53447229	0.90524	0.104159	LUAD	TRUE	reported	Behenoyl dihydrosphingomyelin (d18:0/22:0) levels	0.0650245	4.41e-06	8275	TRUE	reported	XzpJ1h	2	1	TRUE	NA	0.00254067498395425	21.072542624147	25.0277004912885
rs8072916	A	G	A	G	-0.258994	-0.0786638	0.0196268	0.0511275	FALSE	FALSE	FALSE	7NrGVC	17	80249735	0.342483	0.0828677	LUAD	TRUE	reported	Behenoyl dihydrosphingomyelin (d18:0/22:0) levels	0.054205	1.77e-06	8275	TRUE	reported	XzpJ1h	2	1	TRUE	NA	0.00275128886128182	22.8242087406603	25.0277004912885
rs885256	C	A	C	A	-0.0996812	0.0822099	0.237469	0.294108	FALSE	FALSE	FALSE	7NrGVC	1	163798878	0.0376296	0.0395455	LUAD	TRUE	reported	Behenoyl dihydrosphingomyelin (d18:0/22:0) levels	0.0179091	2.61e-08	8275	TRUE	reported	XzpJ1h	2	1	TRUE	NA	0.00372982211943483	30.9723397118322	25.0277004912885
