# Supplementary material for: Inflammatory factors and risk of lung adenocarcinoma: a Mendelian randomization study mediated by blood metabolites
Source: Front Endocrinol (Lausanne). 2024 Aug 27;15:1446863. doi: 10.3389/fendo.2024.1446863 (PMC11384989; doi:10.3389/fendo.2024.1446863)
Supplement: Supplementary file 1 [file DataSheet1.zip › supplementary files/S2/GCST90200059/OR.csv]

method	nsnp	b	se	pval	lo_ci	up_ci	or	or_lci95	or_uci95
MR Egger	37	-0.118585007498199	0.169111978706925	0.487801022702356	-0.450044485763772	0.212874470767375	0.88817631080147	0.637599786877364	1.23722933304656
Weighted median	37	-0.0439865712434927	0.111989897159652	0.694487389825223	-0.26348676967641	0.175513627189425	0.956966808261015	0.768367788126454	1.19185823021847
Inverse variance weighted	37	-0.153545702704173	0.0743054768591241	0.0387896272627072	-0.299184437348057	-0.00790696806029009	0.857661565850275	0.741422650796196	0.992124209783474
Simple mode	37	0.000104897955990557	0.185656474213175	0.999552305851015	-0.363781791501833	0.363991587413815	1.00010490345797	0.695042842451712	1.43906210787311
Weighted mode	37	-0.0144066591496625	0.161874624913585	0.929576091038034	-0.331680923980289	0.302867605680964	0.985696620199272	0.717716292381012	1.35373522572409
