# Supplementary material for: Inflammatory factors and risk of lung adenocarcinoma: a Mendelian randomization study mediated by blood metabolites
Source: Front Endocrinol (Lausanne). 2024 Aug 27;15:1446863. doi: 10.3389/fendo.2024.1446863 (PMC11384989; doi:10.3389/fendo.2024.1446863)
Supplement: Supplementary file 1 [file DataSheet1.zip › supplementary files/S2/GCST90200059/singlesnpOR.csv]

exposure	outcome	id.exposure	id.outcome	samplesize	SNP	b	se	p	lo_ci	up_ci	or	or_lci95	or_uci95
Behenoyl dihydrosphingomyelin (d18:0/22:0) levels	LUAD	XzpJ1h	7NrGVC	NA	rs10799480	-0.0361715741649282	0.312191924272533	0.90776091362531	-0.648067745739093	0.575724597409237	0.964474800327893	0.523055477122312	1.77841869773597
Behenoyl dihydrosphingomyelin (d18:0/22:0) levels	LUAD	XzpJ1h	7NrGVC	NA	rs111568909	1.1254550951603	1.35579358687395	0.406477727575768	-1.53190033511264	3.78281052543325	3.08161895972138	0.216124567721481	43.9393610501154
Behenoyl dihydrosphingomyelin (d18:0/22:0) levels	LUAD	XzpJ1h	7NrGVC	NA	rs112645852	0.109495813739282	0.479298967736829	0.819296480042131	-0.829930163024902	1.04892179050347	1.11571540024982	0.436079739748061	2.85457163195381
Behenoyl dihydrosphingomyelin (d18:0/22:0) levels	LUAD	XzpJ1h	7NrGVC	NA	rs1139403	-0.0251652355708206	0.408481545085741	0.950875971910206	-0.825789063938874	0.775458592797232	0.975148769451901	0.437889333427118	2.17158777337934
Behenoyl dihydrosphingomyelin (d18:0/22:0) levels	LUAD	XzpJ1h	7NrGVC	NA	rs114292261	0.0756263070495734	0.591300852303996	0.898229545736655	-1.08332336346626	1.23457597756541	1.07855944877679	0.338468799578861	3.43692088013171
Behenoyl dihydrosphingomyelin (d18:0/22:0) levels	LUAD	XzpJ1h	7NrGVC	NA	rs114581254	-0.382662469360077	0.311436001443343	0.219183036394891	-0.993077032189028	0.227752093468875	0.682043070872991	0.370435094847897	1.25577397227135
Behenoyl dihydrosphingomyelin (d18:0/22:0) levels	LUAD	XzpJ1h	7NrGVC	NA	rs11870485	0.588579973084783	0.436849922743358	0.177874735690166	-0.2676458754922	1.44480582166177	1.80142852128269	0.765178701661333	4.24102854698513
Behenoyl dihydrosphingomyelin (d18:0/22:0) levels	LUAD	XzpJ1h	7NrGVC	NA	rs12146558	-1.03066483050113	0.527815309463181	0.0508551816224049	-2.06518283704897	0.0038531760467011	0.356769690333628	0.126795105605592	1.00386060907338
Behenoyl dihydrosphingomyelin (d18:0/22:0) levels	LUAD	XzpJ1h	7NrGVC	NA	rs16970598	-0.0448597720495417	0.211675966411152	0.832164282675982	-0.4597446662154	0.370025122116317	0.956131548800369	0.631444854129417	1.44777098527756
Behenoyl dihydrosphingomyelin (d18:0/22:0) levels	LUAD	XzpJ1h	7NrGVC	NA	rs17101394	-0.0627592058650573	0.534283034186382	0.90649209814173	-1.10995395287037	0.984435541140251	0.939169592993649	0.329574136668785	2.67630079629181
Behenoyl dihydrosphingomyelin (d18:0/22:0) levels	LUAD	XzpJ1h	7NrGVC	NA	rs174604	0.540961784099147	0.5131535885663	0.291795578350947	-0.4648192494908	1.54674281768909	1.7176580842312	0.62824865119119	4.6961490306916
Behenoyl dihydrosphingomyelin (d18:0/22:0) levels	LUAD	XzpJ1h	7NrGVC	NA	rs17482272	-0.922452410838698	0.728877091562352	0.205663420752004	-2.35105151030091	0.506146688623513	0.397542906099971	0.0952689332642134	1.65888665670382
Behenoyl dihydrosphingomyelin (d18:0/22:0) levels	LUAD	XzpJ1h	7NrGVC	NA	rs1800978	0.385353608537407	0.502535821137241	0.443189620058631	-0.599616600891586	1.3703238179664	1.47013408150228	0.549022090327397	3.93662523907867
Behenoyl dihydrosphingomyelin (d18:0/22:0) levels	LUAD	XzpJ1h	7NrGVC	NA	rs201671765	-0.824502448131319	0.505154108985875	0.102641566657454	-1.81460450174363	0.165599605480996	0.438453091357628	0.162902323236176	1.18010050134368
Behenoyl dihydrosphingomyelin (d18:0/22:0) levels	LUAD	XzpJ1h	7NrGVC	NA	rs2149134	0.0766731225004184	0.479688770870655	0.87300765668358	-0.863516868406066	1.0168631134069	1.07968909263359	0.421676490805921	2.76450919643155
Behenoyl dihydrosphingomyelin (d18:0/22:0) levels	LUAD	XzpJ1h	7NrGVC	NA	rs2187200	0.0124385268025524	0.52670159857655	0.981158997620528	-1.01989660640749	1.04477366001259	1.01251620701876	0.360632225306874	2.84275502169359
Behenoyl dihydrosphingomyelin (d18:0/22:0) levels	LUAD	XzpJ1h	7NrGVC	NA	rs2244608	-0.0532822266281336	0.313459405874051	0.865024869858482	-0.667662662141273	0.561098208885006	0.948112392155754	0.51290601247761	1.75259616048768
Behenoyl dihydrosphingomyelin (d18:0/22:0) levels	LUAD	XzpJ1h	7NrGVC	NA	rs2450564	-0.780548909975538	0.567092282465525	0.168696140666995	-1.89204978360797	0.330951963656891	0.458154456719498	0.150762461474881	1.39229291004188
Behenoyl dihydrosphingomyelin (d18:0/22:0) levels	LUAD	XzpJ1h	7NrGVC	NA	rs2954021	-0.721248328735593	0.30495540474216	0.018025474276379	-1.31896092203023	-0.12353573544096	0.486145008232993	0.267413020633759	0.883790058052322
Behenoyl dihydrosphingomyelin (d18:0/22:0) levels	LUAD	XzpJ1h	7NrGVC	NA	rs3212844	-1.27761664885768	0.996149866856629	0.199648145196491	-3.23007038789667	0.674837090181312	0.27870075127492	0.039554714517252	1.96371304177475
Behenoyl dihydrosphingomyelin (d18:0/22:0) levels	LUAD	XzpJ1h	7NrGVC	NA	rs34460487	-0.643511289935143	0.543506922455397	0.236413722865826	-1.70878485794772	0.421762278077435	0.525444194195985	0.181085703832173	1.52464603981187
Behenoyl dihydrosphingomyelin (d18:0/22:0) levels	LUAD	XzpJ1h	7NrGVC	NA	rs35491981	0.104771831340046	0.539109954293147	0.845907920286185	-0.951883679074523	1.16142734175461	1.11045720991426	0.38601321317706	3.19448965205487
Behenoyl dihydrosphingomyelin (d18:0/22:0) levels	LUAD	XzpJ1h	7NrGVC	NA	rs372975222	0.733992425786112	0.486582534542702	0.131435714165718	-0.219709341917583	1.68769419348981	2.08338177286711	0.802752090439927	5.40699882716743
Behenoyl dihydrosphingomyelin (d18:0/22:0) levels	LUAD	XzpJ1h	7NrGVC	NA	rs4590086	-1.11141047476108	0.514061326396727	0.0306166937238802	-2.11897067449867	-0.103850275023497	0.329094454142965	0.120155243736888	0.901360243459829
Behenoyl dihydrosphingomyelin (d18:0/22:0) levels	LUAD	XzpJ1h	7NrGVC	NA	rs4948056	-0.596928241245444	0.562609473109673	0.28869023213267	-1.6996428085404	0.505786326049515	0.550500044906466	0.182748788702629	1.6582889637378
Behenoyl dihydrosphingomyelin (d18:0/22:0) levels	LUAD	XzpJ1h	7NrGVC	NA	rs56238206	0.549285041911336	0.573400869604196	0.338091772149317	-0.574580662512887	1.67315074633556	1.73201425748621	0.562940881533661	5.3289314855989
Behenoyl dihydrosphingomyelin (d18:0/22:0) levels	LUAD	XzpJ1h	7NrGVC	NA	rs62274967	0.0199894767052521	0.337889601071463	0.952824839131109	-0.642274141394815	0.682253094805319	1.02019060420384	0.526094648985493	1.97833007979235
Behenoyl dihydrosphingomyelin (d18:0/22:0) levels	LUAD	XzpJ1h	7NrGVC	NA	rs680379	-0.841694839615274	0.48921168500611	0.0853393159018162	-1.80054974222725	0.117160062996702	0.430979463021708	0.165208041416064	1.12429937401593
Behenoyl dihydrosphingomyelin (d18:0/22:0) levels	LUAD	XzpJ1h	7NrGVC	NA	rs6964674	-0.388795970468502	0.664956185744842	0.558753409879172	-1.69211009452839	0.914518153591389	0.6778725619269	0.18413058085274	2.4955724795157
Behenoyl dihydrosphingomyelin (d18:0/22:0) levels	LUAD	XzpJ1h	7NrGVC	NA	rs7256111	-0.0905387224920301	0.526849104661506	0.863555897806482	-1.12316296762858	0.942085522644522	0.913438962583176	0.325249412586326	2.56532588861655
Behenoyl dihydrosphingomyelin (d18:0/22:0) levels	LUAD	XzpJ1h	7NrGVC	NA	rs7821683	0.239650168355305	0.538221759556467	0.656129793188426	-0.815264480375369	1.29456481708598	1.27080450492038	0.442522273425814	3.64940746874444
Behenoyl dihydrosphingomyelin (d18:0/22:0) levels	LUAD	XzpJ1h	7NrGVC	NA	rs78685292	-0.285079390444737	0.450476964120047	0.526838787314547	-1.16801424012003	0.597855459230554	0.751954553943134	0.310983867816792	1.81821537935508
Behenoyl dihydrosphingomyelin (d18:0/22:0) levels	LUAD	XzpJ1h	7NrGVC	NA	rs79004164	-0.139159016026359	0.554988643997313	0.802013511950278	-1.22693675826109	0.948618726208375	0.870089659256892	0.29318931326251	2.58214055185544
Behenoyl dihydrosphingomyelin (d18:0/22:0) levels	LUAD	XzpJ1h	7NrGVC	NA	rs79150190	-0.378098064253998	0.56244739820646	0.501432702089166	-1.48049496473866	0.724298836230664	0.685163307342691	0.227525043634762	2.06328389274969
Behenoyl dihydrosphingomyelin (d18:0/22:0) levels	LUAD	XzpJ1h	7NrGVC	NA	rs79391862	0.0415355240679329	0.348906307573778	0.905239766426518	-0.642320838776672	0.725391886912538	1.04241019184421	0.52607008231638	2.06554039962909
Behenoyl dihydrosphingomyelin (d18:0/22:0) levels	LUAD	XzpJ1h	7NrGVC	NA	rs8072916	0.303728271697414	0.319959921851471	0.342483439862121	-0.32339317513147	0.930849718526298	1.35490084115899	0.723689261803569	2.53666371226552
Behenoyl dihydrosphingomyelin (d18:0/22:0) levels	LUAD	XzpJ1h	7NrGVC	NA	rs885256	-0.824728233608745	0.396719742539215	0.0376294253584974	-1.60229892898561	-0.0471575382318833	0.438354106192194	0.201432905347806	0.953937104187482
Behenoyl dihydrosphingomyelin (d18:0/22:0) levels	LUAD	XzpJ1h	7NrGVC	NA	All - Inverse variance weighted	-0.153545702704173	0.0743054768591241	0.0387896272627072	-0.299184437348057	-0.00790696806029009	0.857661565850275	0.741422650796196	0.992124209783474
Behenoyl dihydrosphingomyelin (d18:0/22:0) levels	LUAD	XzpJ1h	7NrGVC	NA	All - MR Egger	-0.118585007498199	0.169111978706925	0.487801022702356	-0.450044485763772	0.212874470767375	0.88817631080147	0.637599786877364	1.23722933304656
