# Supplementary material for: Inflammatory factors and risk of lung adenocarcinoma: a Mendelian randomization study mediated by blood metabolites
Source: Front Endocrinol (Lausanne). 2024 Aug 27;15:1446863. doi: 10.3389/fendo.2024.1446863 (PMC11384989; doi:10.3389/fendo.2024.1446863)
Supplement: Supplementary file 1 [file DataSheet1.zip › supplementary files/S2/GCST90200073/harmonise.csv]

SNP	effect_allele.exposure	other_allele.exposure	effect_allele.outcome	other_allele.outcome	beta.exposure	beta.outcome	eaf.exposure	eaf.outcome	remove	palindromic	ambiguous	id.outcome	chr.outcome	pos.outcome	pval.outcome	se.outcome	outcome	mr_keep.outcome	pval_origin.outcome	exposure	se.exposure	pval.exposure	samplesize.exposure	mr_keep.exposure	pval_origin.exposure	id.exposure	action	SNP_index	mr_keep	samplesize.outcome	R2	f	meanf
rs111589439	C	T	C	T	-0.527905	-0.178579	0.00415839	0.0382458	FALSE	FALSE	FALSE	7NrGVC	15	48353793	0.0608611	0.0952672	LUAD	TRUE	reported	1-linoleoyl-2-arachidonoyl-GPC (18:2/20:4n6) levels	0.117774	7.38e-06	8063	TRUE	reported	IrLmyV	2	1	TRUE	NA	0.00248562268669329	20.0865320171133	39.499493429064
rs11236515	G	A	G	A	-0.135569	-0.0373343	0.0972429	0.105911	FALSE	FALSE	FALSE	7NrGVC	11	75740366	0.51923	0.0579246	LUAD	TRUE	reported	1-linoleoyl-2-arachidonoyl-GPC (18:2/20:4n6) levels	0.0254859	1.04e-07	8063	TRUE	reported	IrLmyV	2	1	TRUE	NA	0.00349705740475924	28.2887069719516	39.499493429064
rs115735785	C	T	C	T	0.232236	-0.0180642	0.0251059	0.0204898	FALSE	FALSE	FALSE	7NrGVC	22	17390490	0.886575	0.126642	LUAD	TRUE	reported	1-linoleoyl-2-arachidonoyl-GPC (18:2/20:4n6) levels	0.0486807	1.84e-06	8063	TRUE	reported	IrLmyV	2	1	TRUE	NA	0.00281465185951848	22.752950273375	39.499493429064
rs1168041	C	T	C	T	0.0722949	-0.0571796	0.669363	0.733535	FALSE	FALSE	FALSE	7NrGVC	1	62494579	0.16028	0.0407224	LUAD	TRUE	reported	1-linoleoyl-2-arachidonoyl-GPC (18:2/20:4n6) levels	0.0163428	9.7e-06	8063	TRUE	reported	IrLmyV	2	1	TRUE	NA	0.00242110143489425	19.5638647677438	39.499493429064
rs12317268	G	A	G	A	0.10867	-0.0195288	0.15655	0.28016	FALSE	FALSE	FALSE	7NrGVC	12	21199607	0.629184	0.0404427	LUAD	TRUE	reported	1-linoleoyl-2-arachidonoyl-GPC (18:2/20:4n6) levels	0.0207355	1.6e-07	8063	TRUE	reported	IrLmyV	2	1	TRUE	NA	0.00339482029793783	27.4588643316683	39.499493429064
rs141156905	G	C	G	C	0.234159	0.0499142	0.022679	0.0132029	FALSE	TRUE	FALSE	7NrGVC	13	103054049	0.74893	0.155957	LUAD	TRUE	reported	1-linoleoyl-2-arachidonoyl-GPC (18:2/20:4n6) levels	0.0509818	4.37e-06	8063	TRUE	reported	IrLmyV	2	1	TRUE	NA	0.00260951585699043	21.0903429074462	39.499493429064
rs141695929	T	C	T	C	-0.363598	-0.133647	0.0105945	0.0282881	FALSE	FALSE	FALSE	7NrGVC	6	26541592	0.224948	0.110136	LUAD	TRUE	reported	1-linoleoyl-2-arachidonoyl-GPC (18:2/20:4n6) levels	0.0739594	8.83e-07	8063	TRUE	reported	IrLmyV	2	1	TRUE	NA	0.0029885443244617	24.1628676003154	39.499493429064
rs17231506	T	C	T	C	0.0968277	0.0197043	0.325729	0.278495	FALSE	FALSE	FALSE	7NrGVC	16	56960616	0.6231	0.0400933	LUAD	TRUE	reported	1-linoleoyl-2-arachidonoyl-GPC (18:2/20:4n6) levels	0.0160793	1.72e-09	8063	TRUE	reported	IrLmyV	2	1	TRUE	NA	0.00447733354012982	36.2541073980071	39.499493429064
rs174560	C	T	C	T	-0.314042	-0.0828234	0.305884	0.388926	FALSE	FALSE	FALSE	7NrGVC	11	61814292	0.024503	0.0368243	LUAD	TRUE	reported	1-linoleoyl-2-arachidonoyl-GPC (18:2/20:4n6) levels	0.0160757	5.52e-85	8063	TRUE	reported	IrLmyV	2	1	TRUE	NA	0.0451913552696502	381.529342909887	39.499493429064
rs184548570	T	C	T	C	0.31779	-0.016652	0.0127516	0.00595853	FALSE	FALSE	FALSE	7NrGVC	7	50510756	0.941631	0.227425	LUAD	TRUE	reported	1-linoleoyl-2-arachidonoyl-GPC (18:2/20:4n6) levels	0.0677394	2.71e-06	8063	TRUE	reported	IrLmyV	2	1	TRUE	NA	0.00272218265282363	22.0034116699622	39.499493429064
rs188247550	T	C	T	C	-0.350612	-0.0329391	0.0101977	0.0510807	FALSE	FALSE	FALSE	7NrGVC	19	19285807	0.700282	0.0855695	LUAD	TRUE	reported	1-linoleoyl-2-arachidonoyl-GPC (18:2/20:4n6) levels	0.0754935	3.41e-06	8063	TRUE	reported	IrLmyV	2	1	TRUE	NA	0.00266794914837964	21.5638693920686	39.499493429064
rs2059557	A	C	A	C	0.0691462	0.0240044	0.52487	0.610361	FALSE	FALSE	FALSE	7NrGVC	15	57785413	0.517333	0.0370746	LUAD	TRUE	reported	1-linoleoyl-2-arachidonoyl-GPC (18:2/20:4n6) levels	0.0153076	6.27e-06	8063	TRUE	reported	IrLmyV	2	1	TRUE	NA	0.00252422534283225	20.3992728500743	39.499493429064
rs2127232	C	A	C	A	0.128788	-0.0570297	0.0739006	0.0601953	FALSE	FALSE	FALSE	7NrGVC	3	36363582	0.446071	0.074844	LUAD	TRUE	reported	1-linoleoyl-2-arachidonoyl-GPC (18:2/20:4n6) levels	0.0291032	9.63e-06	8063	TRUE	reported	IrLmyV	2	1	TRUE	NA	0.00242280890438426	19.5776955934526	39.499493429064
rs2281872	C	T	C	T	-0.0817623	-0.0291586	0.64982	0.677379	FALSE	FALSE	FALSE	7NrGVC	9	37740640	0.450914	0.0386775	LUAD	TRUE	reported	1-linoleoyl-2-arachidonoyl-GPC (18:2/20:4n6) levels	0.0161711	4.28e-07	8063	TRUE	reported	IrLmyV	2	1	TRUE	NA	0.0031604989723559	25.5575568483159	39.499493429064
rs2417301	G	A	G	A	0.119223	0.100672	0.905374	0.842556	FALSE	FALSE	FALSE	7NrGVC	9	101847867	0.043416	0.0498452	LUAD	TRUE	reported	1-linoleoyl-2-arachidonoyl-GPC (18:2/20:4n6) levels	0.026055	4.74e-06	8063	TRUE	reported	IrLmyV	2	1	TRUE	NA	0.00259009059785311	20.9329385165311	39.499493429064
rs261342	C	G	C	G	-0.099118	-0.0298859	0.783047	0.776927	FALSE	TRUE	FALSE	7NrGVC	15	58438954	0.491759	0.0434695	LUAD	TRUE	reported	1-linoleoyl-2-arachidonoyl-GPC (18:2/20:4n6) levels	0.0185656	9.36e-08	8063	TRUE	reported	IrLmyV	2	1	TRUE	NA	0.0035225559093009	28.4957008844146	39.499493429064
rs28496041	T	C	T	C	0.147773	-0.23802	0.0587359	0.0392906	FALSE	FALSE	FALSE	7NrGVC	15	78395357	0.010696	0.0932507	LUAD	TRUE	reported	1-linoleoyl-2-arachidonoyl-GPC (18:2/20:4n6) levels	0.0321615	4.33e-06	8063	TRUE	reported	IrLmyV	2	1	TRUE	NA	0.00261147154277429	21.106190321705	39.499493429064
rs34783509	C	T	C	T	-0.297566	-0.0966711	0.0143443	0.0166158	FALSE	FALSE	FALSE	7NrGVC	1	158915543	0.492672	0.140907	LUAD	TRUE	reported	1-linoleoyl-2-arachidonoyl-GPC (18:2/20:4n6) levels	0.0635184	2.8e-06	8063	TRUE	reported	IrLmyV	2	1	TRUE	NA	0.00271450319936839	21.9411696653631	39.499493429064
rs4846913	A	C	A	C	0.0780224	-0.0742774	0.599438	0.544841	FALSE	FALSE	FALSE	7NrGVC	1	230158968	0.0400488	0.0361755	LUAD	TRUE	reported	1-linoleoyl-2-arachidonoyl-GPC (18:2/20:4n6) levels	0.0157224	6.96e-07	8063	TRUE	reported	IrLmyV	2	1	TRUE	NA	0.00304494776582925	24.6202914417693	39.499493429064
rs4932474	T	C	T	C	-0.0986494	-0.0126758	0.39142	0.366384	FALSE	FALSE	FALSE	7NrGVC	15	89127273	0.73426	0.0373409	LUAD	TRUE	reported	1-linoleoyl-2-arachidonoyl-GPC (18:2/20:4n6) levels	0.0158029	4.31e-10	8063	TRUE	reported	IrLmyV	2	1	TRUE	NA	0.00480977492974573	38.9589796322037	39.499493429064
rs58542926	T	C	T	C	-0.268266	0.0261511	0.0758912	0.0635226	FALSE	FALSE	FALSE	7NrGVC	19	19268740	0.721373	0.0733296	LUAD	TRUE	reported	1-linoleoyl-2-arachidonoyl-GPC (18:2/20:4n6) levels	0.0287406	1.02e-20	8063	TRUE	reported	IrLmyV	2	1	TRUE	NA	0.0106899425460907	87.1027502599224	39.499493429064
rs59141993	T	A	T	A	-0.765152	-0.15201	0.00250438	0.0185362	FALSE	TRUE	FALSE	7NrGVC	10	131563748	0.266895	0.136916	LUAD	TRUE	reported	1-linoleoyl-2-arachidonoyl-GPC (18:2/20:4n6) levels	0.148426	2.54e-07	8063	TRUE	reported	IrLmyV	2	1	TRUE	NA	0.00328510878284967	26.5685424507035	39.499493429064
rs72987546	C	T	C	T	-0.0938045	-0.0854315	0.176674	0.129154	FALSE	FALSE	FALSE	7NrGVC	11	102965751	0.111905	0.053741	LUAD	TRUE	reported	1-linoleoyl-2-arachidonoyl-GPC (18:2/20:4n6) levels	0.019864	2.33e-06	8063	TRUE	reported	IrLmyV	2	1	TRUE	NA	0.00275814928651467	22.2949341553281	39.499493429064
rs73120749	C	G	C	G	0.20472	0.062462	0.02932	0.055193	FALSE	TRUE	FALSE	7NrGVC	3	63588140	0.430816	0.0792871	LUAD	TRUE	reported	1-linoleoyl-2-arachidonoyl-GPC (18:2/20:4n6) levels	0.0453327	6.3e-06	8063	TRUE	reported	IrLmyV	2	1	TRUE	NA	0.00252292092216105	20.38870464306	39.499493429064
rs75180835	T	C	T	C	0.222249	-0.160375	0.0245902	0.00702988	FALSE	FALSE	FALSE	7NrGVC	5	6117255	0.450642	0.212602	LUAD	TRUE	reported	1-linoleoyl-2-arachidonoyl-GPC (18:2/20:4n6) levels	0.049083	5.95e-06	8063	TRUE	reported	IrLmyV	2	1	TRUE	NA	0.00253640049055024	20.4979152766885	39.499493429064
rs75425611	A	C	A	C	-0.263062	-0.337807	0.016113	0.00695482	FALSE	FALSE	FALSE	7NrGVC	4	133341758	0.0963163	0.203134	LUAD	TRUE	reported	1-linoleoyl-2-arachidonoyl-GPC (18:2/20:4n6) levels	0.059464	9.69e-06	8063	TRUE	reported	IrLmyV	2	1	TRUE	NA	0.00242135507024645	19.5659192590586	39.499493429064
rs79712551	A	G	A	G	0.126282	0.0694901	0.0984829	0.109478	FALSE	FALSE	FALSE	7NrGVC	11	79899575	0.231269	0.0580489	LUAD	TRUE	reported	1-linoleoyl-2-arachidonoyl-GPC (18:2/20:4n6) levels	0.0259241	1.11e-06	8063	TRUE	reported	IrLmyV	2	1	TRUE	NA	0.00293428740087005	23.7229005465995	39.499493429064
