# Supplementary material for: Inflammatory factors and risk of lung adenocarcinoma: a Mendelian randomization study mediated by blood metabolites
Source: Front Endocrinol (Lausanne). 2024 Aug 27;15:1446863. doi: 10.3389/fendo.2024.1446863 (PMC11384989; doi:10.3389/fendo.2024.1446863)
Supplement: Supplementary file 1 [file DataSheet1.zip › supplementary files/S2/GCST90200073/OR.csv]

method	nsnp	b	se	pval	lo_ci	up_ci	or	or_lci95	or_uci95
MR Egger	27	0.298115205019642	0.111025505042782	0.0126877750823581	0.0805052151357892	0.515725194903494	1.34731699662003	1.0838344989716	1.67485265610537
Weighted median	27	0.249351865949097	0.0925751375004224	0.00707044658404419	0.0679045964482693	0.430799135449925	1.28319346572996	1.07026319669769	1.53848649152155
Inverse variance weighted	27	0.188902024256394	0.066857717472505	0.00472167108015043	0.0578608980102844	0.319943150502504	1.20792259957023	1.05956759749778	1.37704947753987
Simple mode	27	0.282820063533662	0.144069407971247	0.0604178695252565	0.00044402391001791	0.565196103157306	1.32686638868652	1.00044412250323	1.75979284982039
Weighted mode	27	0.262070777061944	0.0830000640271095	0.00400236767002546	0.0993906515688097	0.424750902555079	1.29961852235497	1.10449768904688	1.52920945004931
