# Supplementary material for: Inflammatory factors and risk of lung adenocarcinoma: a Mendelian randomization study mediated by blood metabolites
Source: Front Endocrinol (Lausanne). 2024 Aug 27;15:1446863. doi: 10.3389/fendo.2024.1446863 (PMC11384989; doi:10.3389/fendo.2024.1446863)
Supplement: Supplementary file 1 [file DataSheet1.zip › supplementary files/S2/GCST90200073/singlesnpOR.csv]

exposure	outcome	id.exposure	id.outcome	samplesize	SNP	b	se	p	lo_ci	up_ci	or	or_lci95	or_uci95
1-linoleoyl-2-arachidonoyl-GPC (18:2/20:4n6) levels	LUAD	IrLmyV	7NrGVC	NA	rs111589439	0.338278667563293	0.180462772657959	0.0608606262417107	-0.0154283668463076	0.691985701972893	1.40253128892989	0.984690040678442	1.99767839133626
1-linoleoyl-2-arachidonoyl-GPC (18:2/20:4n6) levels	LUAD	IrLmyV	7NrGVC	NA	rs11236515	0.275389653976942	0.427270246147718	0.519230047086922	-0.562060028472586	1.11283933642647	1.3170437662384	0.570033568106542	3.04298620158319
1-linoleoyl-2-arachidonoyl-GPC (18:2/20:4n6) levels	LUAD	IrLmyV	7NrGVC	NA	rs115735785	-0.0777838061282489	0.545315971683977	0.886574597840554	-1.14660311062884	0.991035498372345	0.925164419802025	0.317714178338991	2.69402268461047
1-linoleoyl-2-arachidonoyl-GPC (18:2/20:4n6) levels	LUAD	IrLmyV	7NrGVC	NA	rs1168041	-0.790921627943327	0.563281780595865	0.160279728672305	-1.89495391791122	0.313110662024569	0.453426711925336	0.150325262188868	1.36767287210257
1-linoleoyl-2-arachidonoyl-GPC (18:2/20:4n6) levels	LUAD	IrLmyV	7NrGVC	NA	rs12317268	-0.179707370939542	0.372160669918101	0.629183945274418	-0.909142283979019	0.549727542099936	0.835514671514787	0.402869623615625	1.73278084371658
1-linoleoyl-2-arachidonoyl-GPC (18:2/20:4n6) levels	LUAD	IrLmyV	7NrGVC	NA	rs141156905	0.213163705003865	0.666030346901037	0.748929639653324	-1.09225577492217	1.5185831849299	1.23758723388416	0.33545891975122	4.56575178447755
1-linoleoyl-2-arachidonoyl-GPC (18:2/20:4n6) levels	LUAD	IrLmyV	7NrGVC	NA	rs141695929	0.367568028426999	0.302905956578419	0.224949247388093	-0.226127646466702	0.9612637033207	1.44421804306951	0.797616282267154	2.61499896917718
1-linoleoyl-2-arachidonoyl-GPC (18:2/20:4n6) levels	LUAD	IrLmyV	7NrGVC	NA	rs17231506	0.203498585632004	0.414068494862524	0.623100311457987	-0.608075664298543	1.01507283556255	1.22568342407257	0.544397465228482	2.75956438448103
1-linoleoyl-2-arachidonoyl-GPC (18:2/20:4n6) levels	LUAD	IrLmyV	7NrGVC	NA	rs174560	0.263733513351717	0.117259156418568	0.0245029100315861	0.0339055667713236	0.493561459932111	1.30178124275352	1.03448691217624	1.63814001321671
1-linoleoyl-2-arachidonoyl-GPC (18:2/20:4n6) levels	LUAD	IrLmyV	7NrGVC	NA	rs184548570	-0.0523993832405047	0.71564555209415	0.941631256093953	-1.45506466534504	1.35026589886403	0.948949796505954	0.233385271474071	3.85845135214
1-linoleoyl-2-arachidonoyl-GPC (18:2/20:4n6) levels	LUAD	IrLmyV	7NrGVC	NA	rs188247550	0.0939474404755114	0.244057533683958	0.700282071414721	-0.384405325545047	0.57230020649607	1.09850200765667	0.68085540315615	1.77233911228722
1-linoleoyl-2-arachidonoyl-GPC (18:2/20:4n6) levels	LUAD	IrLmyV	7NrGVC	NA	rs2059557	0.347154290474386	0.536176969956411	0.517332887456049	-0.70375257064018	1.39806115158895	1.41503503495527	0.494725324394747	4.04734516592722
1-linoleoyl-2-arachidonoyl-GPC (18:2/20:4n6) levels	LUAD	IrLmyV	7NrGVC	NA	rs2127232	-0.442818430288536	0.581141100102494	0.446071391681188	-1.58185498648942	0.696218125912352	0.64222380489311	0.205593371339104	2.00615133107131
1-linoleoyl-2-arachidonoyl-GPC (18:2/20:4n6) levels	LUAD	IrLmyV	7NrGVC	NA	rs2281872	0.356626464764323	0.473048091846731	0.450914972587854	-0.57054779525527	1.28380072478392	1.4285021742867	0.565215731383327	3.61033557390121
1-linoleoyl-2-arachidonoyl-GPC (18:2/20:4n6) levels	LUAD	IrLmyV	7NrGVC	NA	rs2417301	0.84440082869916	0.418083759006232	0.0434152448194168	0.0249566610469457	1.66384499635138	2.3265833748706	1.02527068540345	5.27957180214727
1-linoleoyl-2-arachidonoyl-GPC (18:2/20:4n6) levels	LUAD	IrLmyV	7NrGVC	NA	rs261342	0.301518392219375	0.438563126778184	0.491758734063347	-0.558065336265865	1.16110212070461	1.35190997953437	0.572315230994958	3.19345090569626
1-linoleoyl-2-arachidonoyl-GPC (18:2/20:4n6) levels	LUAD	IrLmyV	7NrGVC	NA	rs28496041	-1.61071372984239	0.631040176486909	0.0106960850348632	-2.84755247575674	-0.373874983928052	0.199744999220147	0.0579860696485341	0.688062925376513
1-linoleoyl-2-arachidonoyl-GPC (18:2/20:4n6) levels	LUAD	IrLmyV	7NrGVC	NA	rs34783509	0.324872801328109	0.473531922329836	0.492673288348593	-0.60324976643837	1.25299536909459	1.38385461031671	0.54703102131622	3.50081349662216
1-linoleoyl-2-arachidonoyl-GPC (18:2/20:4n6) levels	LUAD	IrLmyV	7NrGVC	NA	rs4846913	-0.952000963825773	0.463655309244525	0.0400481910310302	-1.86076536994504	-0.0432365577065048	0.385967942368212	0.155553528799643	0.957684815545593
1-linoleoyl-2-arachidonoyl-GPC (18:2/20:4n6) levels	LUAD	IrLmyV	7NrGVC	NA	rs4932474	0.128493432296598	0.378521308796607	0.734262053709939	-0.613408332944752	0.870395197537948	1.13711395303951	0.541502100805493	2.38785434123662
1-linoleoyl-2-arachidonoyl-GPC (18:2/20:4n6) levels	LUAD	IrLmyV	7NrGVC	NA	rs58542926	-0.0974819768438788	0.273346603744045	0.721373259677814	-0.633241320182207	0.438277366494449	0.907118690550251	0.530868295179478	1.55003477551321
1-linoleoyl-2-arachidonoyl-GPC (18:2/20:4n6) levels	LUAD	IrLmyV	7NrGVC	NA	rs59141993	0.19866640876584	0.178939609384802	0.2668944241845	-0.152055225628372	0.549388043160052	1.21977499177724	0.858940843883433	1.73219266630554
1-linoleoyl-2-arachidonoyl-GPC (18:2/20:4n6) levels	LUAD	IrLmyV	7NrGVC	NA	rs72987546	0.910739889877351	0.572904284975667	0.111904825979281	-0.212152508674957	2.03363228842966	2.48616133865216	0.808841332839722	7.64179320573064
1-linoleoyl-2-arachidonoyl-GPC (18:2/20:4n6) levels	LUAD	IrLmyV	7NrGVC	NA	rs73120749	0.305109417741305	0.387295330207112	0.430816485586043	-0.453989429464634	1.06420826494724	1.35677344997107	0.635089446445901	2.89854319710098
1-linoleoyl-2-arachidonoyl-GPC (18:2/20:4n6) levels	LUAD	IrLmyV	7NrGVC	NA	rs75180835	-0.72160054713407	0.95659373045548	0.45064280991488	-2.59652425882681	1.15332316455867	0.485973809168266	0.0745321831097091	3.16870556239951
1-linoleoyl-2-arachidonoyl-GPC (18:2/20:4n6) levels	LUAD	IrLmyV	7NrGVC	NA	rs75425611	1.28413453862588	0.772190586249629	0.0963172069961471	-0.229359010423398	2.79762808767515	3.61154095506516	0.795043053519751	16.4056877327197
1-linoleoyl-2-arachidonoyl-GPC (18:2/20:4n6) levels	LUAD	IrLmyV	7NrGVC	NA	rs79712551	0.550277157472957	0.459676755198682	0.231269179126579	-0.35068928271646	1.45124359766237	1.73373346847099	0.704202527761932	4.26841941230947
1-linoleoyl-2-arachidonoyl-GPC (18:2/20:4n6) levels	LUAD	IrLmyV	7NrGVC	NA	All - Inverse variance weighted	0.188902024256394	0.066857717472505	0.00472167108015043	0.0578608980102844	0.319943150502504	1.20792259957023	1.05956759749778	1.37704947753987
1-linoleoyl-2-arachidonoyl-GPC (18:2/20:4n6) levels	LUAD	IrLmyV	7NrGVC	NA	All - MR Egger	0.298115205019642	0.111025505042782	0.0126877750823581	0.0805052151357892	0.515725194903494	1.34731699662003	1.0838344989716	1.67485265610537
